# Supplementary material for: m6A landscape is more pervasive when Trypanosoma brucei exits the cell cycle
Source: Biomed J. 2024 Apr 18;48(2):100728. doi: 10.1016/j.bj.2024.100728 (PMC12008521; doi:10.1016/j.bj.2024.100728)
Supplement: Multimedia component 1 [file mmc1.xlsx]

## Sheet: A1 (ST-MC vs ST-CPT)
		logFC	AveExpr	t	P.Value	adj.P.Val
Tb1125.10.9590.1:mRNA	hypothetical protein, conserved	5.45457	2.82185	23.54	7.24639e-10	6.68045e-06
Tb1125.7.1890:mRNA	hypothetical protein, conserved	2.32669	3.95737	8.16854	7.86669e-06	0.00253816
Tb1125.5.2750:mRNA	Alpha/beta hydrolase family, putative	2.31257	3.69868	5.95228	9.57725e-05	0.0110161
Tb1125.11.840.1	sodium/hydrogen exchanger, putative	2.04602	2.19119	5.34021	0.000212563	0.0183369
Tb1125.8.2680.1:mRNA	hypothetical protein, conserved	2.04363	6.17936	11.4891	4.34045e-07	0.000444607
Tb1125.3.4800:mRNA	hypothetical protein, conserved	2.0378	5.96815	14.8362	4.5476e-08	0.000139748
Tb1125.8.5950:mRNA	mitogen-activated protein kinase kinase 4, putative	2.00153	5.15874	8.59797	5.14625e-06	0.00206275
Tb1125.Tb11.v5.0303.1	pdz domain containing protein, putative	1.96888	4.5686	9.09896	3.20386e-06	0.00170341
Tb1125.7.200:mRNA	hypothetical protein, conserved	1.92513	4.33376	6.995	2.75379e-05	0.00488216
Tb1125.11.13820:mRNA	hypothetical protein, conserved	1.92403	4.99286	8.93205	3.74278e-06	0.00170341
Tb1125.8.5290:mRNA	WW domain containing protein, putative	1.91952	5.75337	10.4112	1.01822e-06	0.000782246
Tb1125.10.2500:mRNA	hypothetical protein, conserved	1.91582	4.59211	6.63114	4.18932e-05	0.00583828
Tb1125.10.5000:mRNA	hypothetical protein, conserved	1.87672	4.62505	7.9921	9.40905e-06	0.002799
Tb1125.2.4150:mRNA	hypothetical protein, conserved	1.84847	4.53751	7.22555	2.12777e-05	0.00441895
Tb1125.5.1670:mRNA	hypothetical protein, conserved	1.80806	4.34723	7.30378	1.95212e-05	0.00438941
Tb1125.2.2220:mRNA	hypothetical protein, conserved	1.776	2.9658	4.92317	0.000377163	0.0275958
Tb1125.8.5960:mRNA	hypothetical protein, conserved	1.77546	5.08503	7.79372	1.15533e-05	0.00304313
Tb1125.3.2320:mRNA	COP9 signalosome complex subunit 2, putative	1.76243	4.99552	5.89982	0.000102302	0.0110161
Tb1125.7.1370:mRNA	spliced leader RNA PSE-promoter transcription factor, putative	1.75843	5.68603	7.24111	2.09148e-05	0.00441895
Tb1125.6.2150:mRNA	cell division cycle protein 16 homolog, putative	1.75444	5.18113	7.09646	2.45644e-05	0.00456419
Tb1125.10.11230:mRNA	Ras-induced vulval development antagonist, putative	1.73289	3.60403	5.33696	0.000213467	0.0183369
Tb1125.4.1560:mRNA	hypothetical protein, conserved	1.73255	4.90628	5.0304	0.000324668	0.0247365
Tb1125.4.2350:mRNA	twinfilin	1.72755	4.32797	4.4314	0.000766058	0.0467701
Tb1125.10.7490:mRNA	cullin 2, putative	1.7243	6.34688	8.33969	6.62759e-06	0.00244399
Tb1125.10.16020:mRNA	pre-RNA processing PIH1/Nop17, putative	1.66493	4.36678	5.12158	0.000286194	0.0225506
Tb1125.10.8840:mRNA	SUMO-interacting motif-containing protein	1.63594	4.55636	4.61247	0.000587729	0.0373674
Tb1125.10.6560:mRNA	Protein of unknown function DUF72, putative	1.6299	4.63675	5.7254	0.000127894	0.0128158
Tb1125.10.990:mRNA	Enriched in surface-labeled proteome protein 6	1.61743	4.34642	4.82983	0.000430285	0.0302809
Tb1125.11.7240:mRNA	nexin-dynein regulatory complex 2	1.59298	5.70618	6.37129	5.70835e-05	0.00720894
Tb1125.10.12590:mRNA	hypothetical protein, conserved	1.59153	7.30873	5.92444	9.91589e-05	0.0110161
Tb1125.6.440:mRNA	haptoglobin-hemoglobin receptor	1.57913	4.07635	5.68664	0.000134474	0.0130496
Tb1125.8.7450:mRNA	myosin heavy chain kinase A, putative	1.5742	5.93288	8.15388	7.98129e-06	0.00253816
Tb1125.9.7170:mRNA	Mitochondrial ribosomal protein L47	1.5673	5.41396	7.08958	2.47543e-05	0.00456419
Tb1125.10.7510:mRNA	chromatin binding protein, putative	1.56256	4.81588	5.18659	0.000261771	0.0211684
Tb1125.10.13410:mRNA	hypothetical protein	1.55269	3.88585	4.77175	0.000467358	0.0323589
Tb1125.7.4650:mRNA	J Biosynthesis Protein 2	1.55149	6.66313	5.18023	0.00026406	0.0211684
Tb1125.1.1010:mRNA	E3 ubiquitin-protein ligase KCMF1, putative	1.5513	5.28572	4.44681	0.000748829	0.046023
Tb1125.10.2440:mRNA	Metacaspase-4	1.54431	6.12916	6.0009	9.00518e-05	0.0106434
Tb1125.8.5940:mRNA	hypothetical protein, conserved	1.54199	4.06762	5.64606	0.000141758	0.0135955
Tb1125.9.1410:mRNA	SUMO-interacting motif-containing protein	1.53536	5.389	4.69659	0.000520493	0.034521
Tb1125.9.3080:mRNA	hypothetical protein, conserved	1.53468	4.79244	5.06372	0.000309995	0.024219
Tb1125.10.13420:mRNA	hypothetical protein	1.53063	5.10184	4.83278	0.000428491	0.0302809
Tb1125.6.4560:mRNA	Mitochondrial SSU ribosomal protein, putative	1.51978	5.56953	4.75351	0.000479699	0.0327581
Tb1125.10.630:mRNA	hypothetical protein, conserved	1.49623	5.54787	4.70445	0.000514643	0.034521
Tb1125.Tb11.v5.0330.1	THT1 - hexose transporter, putative	1.49121	6.62825	5.89243	0.000103264	0.0110161
Tb1125.8.2860:mRNA	hypothetical protein, conserved	1.48144	6.77147	5.55389	0.000159939	0.0150457
Tb1125.10.1320:mRNA	hypothetical protein, conserved	1.4588	6.13087	6.38945	5.58469e-05	0.00715073
Tb1125.10.2180:mRNA	Rtr1/RPAP2 family, putative	1.44448	4.89519	4.57119	0.000624064	0.0394058
Tb1125.10.4160:mRNA	predicted zinc finger protein	1.43117	6.10039	4.42544	0.000772821	0.0468726
Tb1125.11.4350:mRNA	SUMO-interacting motif-containing protein	1.35484	6.73544	4.63001	0.000572974	0.0369388
Tb1125.4.2310:mRNA	asparaginyl-tRNA synthetase, putative	-1.33503	5.7592	-4.64708	0.000559004	0.0365494
Tb1125.7.920:mRNA	Inner arm dynein 5-1	-1.42757	6.81297	-5.27618	0.00023172	0.0192453
Tb1125.9.10770:mRNA	polyadenylate-binding protein 2	-1.45996	8.72021	-5.33227	0.000214815	0.0183369
Tb1125.tmp.1.80:rRNA	M6 ribosomal RNA	-1.49719	7.48912	-5.19441	0.000258986	0.0211292
Tb1125.10.8400:mRNA	legume-like lectin, putative	-1.51479	5.30899	-5.82193	0.00011297	0.0117019
Tb1125.10.6070:mRNA	universal minicircle sequence binding protein 1	-1.53235	7.02755	-5.52174	0.00016686	0.0155382
Tb1125.2.1480:rRNA	M4 ribosomal RNA	-1.53499	6.2017	-4.76729	0.000470343	0.0323589
Tb1125.Tb11.v5.0468.1	alpha tubulin, putative	-1.5468	5.01639	-6.64741	4.10986e-05	0.00582905
Tb1125.2.2008:rRNA	M4 ribosomal RNA	-1.55077	6.18949	-4.79913	0.000449471	0.0313915
Tb1125.2.1490:rRNA	M6 ribosomal RNA	-1.55365	6.94926	-5.90842	0.000101191	0.0110161
Tb1125.9.2030:mRNA	Orc1-like protein	-1.56013	3.90061	-5.03935	0.000320654	0.0247365
Tb1125.10.2110:mRNA	elongation factor 1-alpha	-1.571	6.96213	-7.2132	2.15699e-05	0.00441895
Tb1125.1.2340:mRNA	alpha tubulin	-1.57167	5.19104	-6.93546	2.94622e-05	0.00498544
Tb1125.1.2380:mRNA	alpha tubulin	-1.57332	5.18945	-7.03358	2.63625e-05	0.0047654
Tb1125.3.930:mRNA	dynein heavy chain, putative	-1.57634	8.30856	-5.28165	0.000230012	0.0192453
Tb1125.6.1460.2:mRNA	cyclin 3	-1.57763	4.85675	-4.50832	0.000684096	0.0423267
Tb1125.10.12850:mRNA	ttaggg binding factor	-1.57805	8.31424	-5.91597	0.000100228	0.0110161
Tb1125.1.2400:mRNA	alpha tubulin	-1.57853	5.18718	-6.92013	2.99812e-05	0.00498544
Tb1125.3.3455:rRNA	M4 ribosomal RNA	-1.57894	6.29265	-5.02336	0.000327855	0.0247746
Tb1125.1.2360:mRNA	alpha tubulin	-1.57953	5.24225	-7.13272	2.35881e-05	0.0045304
Tb1125.8.6750:mRNA	translationally controlled tumor protein (TCTP), putative	-1.58596	5.17615	-5.45855	0.000181426	0.0162385
Tb1125.Tb11.0400:mRNA	P27 protein, putative	-1.59578	4.56186	-6.39352	5.55741e-05	0.00715073
Tb1125.6.186:rRNA	M1 ribosomal RNA	-1.59985	8.89176	-4.8733	0.000404608	0.0293327
Tb1125.7.6884:rRNA	M1 ribosomal RNA	-1.60278	8.97185	-4.93482	0.000371034	0.0274595
Tb1125.Tb11.v5.0470.1	receptor-type adenylate cyclase GRESAG 4, putative	-1.60563	4.22791	-7.32419	1.90892e-05	0.00438941
Tb1125.3.3433:rRNA	M1 ribosomal RNA	-1.60601	8.89578	-4.97193	0.000352236	0.0264006
Tb1125.tmp.1.50:rRNA	M1 ribosomal RNA	-1.60749	8.97429	-5.03293	0.000323525	0.0247365
Tb1125.Tb11.v5.0884.1	hypothetical protein, conserved	-1.60763	9.439	-5.50736	0.000170062	0.015678
Tb1125.2.1997:rRNA	M6 ribosomal RNA	-1.61408	6.98308	-6.47002	5.07017e-05	0.00667741
Tb1125.3.3445:rRNA	M6 ribosomal RNA	-1.61422	6.54816	-5.24693	0.000241103	0.0198458
Tb1125.2.1425:rRNA	M1 ribosomal RNA	-1.61881	10.7053	-4.93235	0.000372322	0.0274595
Tb1125.11.19800.1	hypothetical protein	-1.62309	10.7083	-5.94443	9.66858e-05	0.0110161
Tb1125.7.6887:rRNA	M6 ribosomal RNA	-1.62403	7.01791	-6.79089	3.47763e-05	0.00534338
Tb1125.Tb11.v5.1046.1	elongation factor 1-alpha, putative	-1.62682	7.3174	-5.88334	0.000104463	0.0110161
Tb1125.2.1520:rRNA	M1 ribosomal RNA	-1.62913	8.63882	-5.70516	0.000131284	0.0129071
Tb1125.3.3424:rRNA	M1 ribosomal RNA	-1.63185	9.64245	-5.17183	0.000267114	0.0212287
Tb1125.3.3436:rRNA	M6 ribosomal RNA	-1.63562	7.13075	-6.67437	3.98215e-05	0.00573616
Tb1125.Tb09_rRNA_2:rRNA	M1 ribosomal RNA	-1.6375	8.40799	-5.75195	0.000123587	0.0125203
Tb1125.3.3454:rRNA	M6 ribosomal RNA	-1.64157	6.95635	-6.82839	3.33045e-05	0.00534338
Tb1125.10.2100:mRNA	elongation factor 1-alpha	-1.64249	7.32466	-6.16592	7.33392e-05	0.00889624
Tb1125.3.3451:rRNA	M1 ribosomal RNA	-1.64462	8.83052	-5.70328	0.000131605	0.0129071
Tb1125.3.3442:rRNA	M1 ribosomal RNA	-1.64513	8.64225	-5.75405	0.000123253	0.0125203
Tb1125.10.2090:mRNA	elongation factor 1-alpha	-1.64635	7.35372	-6.30989	6.14894e-05	0.00755828
Tb1125.7.6866:rRNA	M6 ribosomal RNA	-1.6646	7.04249	-6.79878	3.44611e-05	0.00534338
Tb1125.2.1398:rRNA	M6 ribosomal RNA	-1.66707	6.22158	-7.40544	1.7471e-05	0.00433077
Tb1125.Tb09_rRNA_6:rRNA	M4 ribosomal RNA	-1.67661	5.28451	-4.614	0.000586429	0.0373674
Tb1125.Tb10.v4.0128:mRNA	hypothetical protein	-1.68182	8.90022	-7.13592	2.35042e-05	0.0045304
Tb1125.10.9025:mRNA	hypothetical protein	-1.6834	3.71287	-4.83215	0.000428876	0.0302809
Tb1125.3.3427:rRNA	M6 ribosomal RNA	-1.68929	6.46035	-7.19055	2.21182e-05	0.00443278
Tb1125.Tb09_rRNA_5:rRNA	M6 ribosomal RNA	-1.70027	8.6388	-6.80518	3.42075e-05	0.00534338
Tb1125.Tb11.v5.0241.1	dynein heavy chain, putative	-1.72587	6.83523	-6.01569	8.83982e-05	0.0105837
Tb1125.7.6869:rRNA	M4 ribosomal RNA	-1.72618	5.73638	-5.42228	0.000190404	0.0168782
Tb1125.3.3426:rRNA	M2 ribosomal RNA	-1.72769	9.2998	-7.67614	1.30729e-05	0.00334776
Tb1125.4.3590:mRNA	translation elongation factor 1-beta, putative	-1.73119	4.37535	-6.75652	3.61881e-05	0.00538094
Tb1125.8.449:rRNA	M2 ribosomal RNA	-1.74218	3.22075	-4.86867	0.000407265	0.0293327
Tb1125.3.3435:rRNA	M2 ribosomal RNA	-1.74371	9.28131	-7.88047	1.05561e-05	0.00294899
Tb1125.8.5120:mRNA	cytochrome c	-1.75002	6.31301	-5.90405	0.000101754	0.0110161
Tb1125.3.3446:rRNA	M4 ribosomal RNA	-1.75118	6.09349	-6.55148	4.60193e-05	0.00614857
Tb1125.tmp.1.90:rRNA	M4 ribosomal RNA	-1.75568	6.00017	-6.94853	2.90275e-05	0.00498544
Tb1125.Tb11.0810:mRNA	hypothetical protein	-1.76407	8.08689	-5.48924	0.000174192	0.0158997
Tb1125.5.940:mRNA	NADH-dependent fumarate reductase, putative	-1.77489	7.37204	-10.557	9.03364e-07	0.000757101
Tb1125.2.1389:rRNA	M4 ribosomal RNA	-1.77638	6.17016	-7.31801	1.92191e-05	0.00438941
Tb1125.2.1986:rRNA	M2 ribosomal RNA	-1.77942	9.26539	-8.26059	7.17045e-06	0.00253816
Tb1125.3.3444:rRNA	M2 ribosomal RNA	-1.78817	8.82626	-7.91621	1.0173e-05	0.00293078
Tb1125.9.2900:mRNA	U3 small nucleolar RNA-associated protein 10, putative	-1.79113	7.00031	-5.63913	0.000143048	0.0135955
Tb1125.2.1964:rRNA	M1 ribosomal RNA	-1.792	7.46869	-6.3504	5.85438e-05	0.00729345
Tb1125.11.7740:mRNA	dynein light chain, putative	-1.79528	1.08732	-4.63492	0.000568939	0.036937
Tb1125.2.1407:rRNA	M2 ribosomal RNA	-1.79883	8.95521	-8.15353	7.98422e-06	0.00253816
Tb1125.3.3453:rRNA	M2 ribosomal RNA	-1.80708	8.80844	-7.99179	9.41196e-06	0.002799
Tb1125.4.3570:mRNA	translation elongation factor 1-beta, putative	-1.8081	4.18396	-6.71147	3.81341e-05	0.0055803
Tb1125.3.1120:mRNA	GTP-binding nuclear protein rtb2, putative	-1.81424	5.85226	-8.53565	5.46694e-06	0.00209999
Tb1125.Tb10.v4.0129:mRNA	variant surface glycoprotein (VSG, pseudogene), putative	-1.82826	9.04429	-8.89567	3.87295e-06	0.00170341
Tb1125.11.11520:mRNA	glycosomal membrane protein	-1.84561	3.42723	-5.87818	0.000105154	0.0110161
Tb1125.tmp.1.70:rRNA	M2 ribosomal RNA	-1.86379	8.90309	-9.0527	3.34407e-06	0.00170341
Tb1125.7.6863:rRNA	M2 ribosomal RNA	-1.87466	8.75465	-9.2944	2.67837e-06	0.00164613
Tb1125.7.6886:rRNA	M2 ribosomal RNA	-1.8779	8.75179	-9.12994	3.11346e-06	0.00170341
Tb1125.7.4130:mRNA	hypothetical protein, conserved	-1.89868	5.50251	-7.22379	2.13195e-05	0.00441895
Tb1125.10.15750:mRNA	Tripartite attachment complex protein 197	-1.90503	6.42083	-4.74587	0.000485002	0.0328767
Tb1125.11.15910:mRNA	iron superoxide dismutase	-1.90529	5.20082	-6.91137	3.02836e-05	0.00498544
Tb1125.2.1500:rRNA	M2 ribosomal RNA	-1.90981	8.93439	-9.65904	1.9332e-06	0.00127301
Tb1125.Tb2.NT.61:ncRNA	Noncoding RNA, putative	-1.92524	1.74289	-4.5193	0.000673246	0.0419368
Tb1125.Tb2.NT.58:ncRNA	Noncoding RNA, putative	-1.92524	1.74289	-4.5193	0.000673246	0.0419368
Tb1125.9.10230:mRNA	Co-chaperone protein P23	-1.93481	6.13624	-11.2269	5.30562e-07	0.000489125
Tb1125.6.3150:mRNA	Hydin	-1.98099	7.60656	-6.61314	4.27904e-05	0.00583828
Tb1125.6.3840:mRNA	reticulon domain protein	-1.99173	6.85969	-7.83152	1.11072e-05	0.00301167
Tb1125.Tb11.v5.0576.1	receptor-type adenylate cyclase GRESAG 4, putative	-2.00279	7.44661	-6.60774	4.30636e-05	0.00583828
Tb1125.10.4560:mRNA	elongation factor 2	-2.03463	6.58552	-13.2036	1.28069e-07	0.000236134
Tb1125.9.10400:mRNA	hypothetical protein, conserved	-2.07317	4.71581	-10.1711	1.24402e-06	0.000882203
Tb1125.10.4570:mRNA	elongation factor 2	-2.09729	7.04313	-14.2495	6.51467e-08	0.000150147
Tb1125.11.1110.1	calpain, putative	-2.13976	7.80291	-5.31094	0.000221134	0.0187031
Tb1125.1.1740:mRNA	Microtubule-associated protein futsch, putative	-2.16632	4.97508	-5.35425	0.000208612	0.0183162
Tb1125.Tb11.NT.146:ncRNA	Noncoding RNA, putative	-2.17622	-0.999622	-4.69965	0.000518386	0.034521
Tb1125.Tb11.v5.0732.1	hexokinase, putative	-2.2008	3.4918	-4.41345	0.000786985	0.0474197
Tb1125.11.880:mRNA	cyclophilin a	-2.42946	4.79197	-12.4695	2.12086e-07	0.000325871
Tb1125.Tb11.v5.0868.1	mitotubule-associated protein Gb4, putative	-2.44958	1.54602	-5.4612	0.000180937	0.0162385
Tb1125.Tb11.v5.0323.1	hypothetical protein, conserved	-2.6723	-0.830897	-6.76968	3.5685e-05	0.00538094
Tb1125.Tb11.v5.0533.1	retrotransposon hot spot (RHS) protein, putative	-2.69148	0.842637	-4.65052	0.000557495	0.0365494
Tb1125.2.5680:snRNA	U2 small nuclear RNA	-2.77041	1.85935	-7.38702	1.78511e-05	0.00433077
Tb1125.10.4140:mRNA	Protein of unknown function (DUF1242), putative	-3.15403	4.51767	-18.6833	5.73945e-09	2.6456e-05
Tb1125.9.16880:mRNA	expression site-associated gene 3 (ESAG3, pseudogene), putative	-3.21233	-1.95714	-8.67076	4.81446e-06	0.00201748
Tb1125.6.3390:mRNA	expression site-associated gene 2 (ESAG2), frameshift	-4.1116	0.602682	-11.6617	3.85681e-07	0.000444607
Tb1125.Tb11.v5.0669.1	zinc carboxypeptidase, putative	-4.16292	2.84767	-8.90865	3.8802e-06	0.00170341
Tb1125.Tb10.v4.0066:mRNA	expression site-associated gene 3 (ESAG3, pseudogene), putative	-4.46175	-1.16083	-11.6077	4.03718e-07	0.000444607

## Sheet: A2 (SL-MC)
		logFC	AveExpr	t	P.Value	adj.P.Val
Tb1125.Tb11.v5.0376.1	Trypanosomal VSG domain containing protein, putative	9.14974	0.155855	27.9097	1.48703e-10	9.27039e-08
Tb1125.7.5550.2:mRNA	TLD, putative	7.44595	-0.701591	22.2576	1.1421e-09	2.11221e-07
Tb1125.Tb11.v5.0730.1	pumillio RNA binding protein 4, putative	5.84093	-1.65738	9.84711	1.63005e-06	5.62429e-05
Tb1125.5.3110:mRNA	Mitochondrial ribosomal protein L49	4.41109	2.88174	16.1855	1.94954e-08	1.73733e-06
Tb1125.11.17090.1	variant surface glycoprotein (VSG), putative (pseudogene)	4.25167	-2.2077	8.42257	5.9301e-06	0.000152321
Tb1125.11.19940:mRNA	variant surface glycoprotein (VSG, pseudogene), putative	3.95814	-2.31759	7.8817	1.02331e-05	0.000246421
Tb1125.Tb11.v5.0122.1	variant surface protein (VSG), putative	3.89275	-0.801222	3.63815	0.0026234	0.024779
Tb1125.9.2130.1:mRNA	hypothetical protein, conserved	3.86623	4.69572	3.66403	0.00251486	0.0238511
Tb1125.11.17730:mRNA	variant surface glycoprotein (VSG), frameshifted and degenerate	3.74811	-2.58545	8.02434	8.80289e-06	0.000214777
Tb1125.4.5700:mRNA	variant surface glycoprotein (VSG, atypical), putative	3.70407	-2.58131	9.00655	3.35139e-06	9.71484e-05
Tb1125.Tb11.1520:mRNA	hypothetical protein, conserved	3.48509	-1.65135	4.54499	0.000643989	0.00743442
Tb1125.3.3750:mRNA	paraflagellar rod component, putative	3.47839	6.48602	3.15077	0.00573943	0.0471337
Tb1125.11.19620:mRNA	variant surface glycoprotein (VSG, pseudogene), putative	3.40865	-0.903581	3.29675	0.00450319	0.0387718
Tb1125.Tb10.v4.0117:mRNA	variant surface glycoprotein (VSG), putative	3.38291	0.86464	5.95157	9.37649e-05	0.00149749
Tb1125.Tb11.1451.1	variant surface glycoprotein (VSG), putative	3.30296	-2.74683	7.53083	1.47413e-05	0.00033492
Tb1125.11.4750:mRNA	hypothetical protein	3.23398	4.53388	3.79781	0.00200334	0.0194999
Tb1125.11.19960:mRNA	variant surface glycoprotein (VSG, pseudogene), putative	3.13473	-2.07434	4.90334	0.000381977	0.00477316
Tb1125.11.20060:mRNA	variant surface glycoprotein (VSG), putative	3.07419	-0.903477	5.22117	0.000245108	0.00326117
Tb1125.11.19630:mRNA	variant surface glycoprotein (VSG, pseudogene), putative	3.05339	-0.814767	3.24782	0.00483871	0.0412004
Tb1125.4.4990:mRNA	ubiquinol-cytochrome c reductase, putative	3.02778	1.27597	4.54826	0.000636907	0.00737106
Tb1125.Tb09_snoRNA_0076:snoRNA	H/ACA snoRNA, TB9Cs2H1	3.01051	0.785925	6.46613	4.94827e-05	0.000891942
Tb1125.10.3970:mRNA	hypothetical protein, conserved	3.00936	9.67866	12.2509	2.32295e-07	1.22745e-05
Tb1125.10.2190:mRNA	Protein of unknown function (DUF667), putative	2.98029	4.16684	3.40815	0.00372018	0.0331093
Tb1125.6.5630:mRNA	variant surface glycoprotein, frameshift	2.97108	0.683761	4.26543	0.000969924	0.0105146
Tb1125.10.1480:mRNA	hypothetical protein	2.97047	8.30208	16.925	1.28442e-08	1.25021e-06
Tb1125.10.450:mRNA	Component of motile flagella 62	2.9471	6.80188	11.7481	3.35977e-07	1.58509e-05
Tb1125.Tb11.v5.0142.1	variant surface protein (VSG), putative	2.94408	4.22948	10.1602	1.19033e-06	4.43831e-05
Tb1125.Tb10.v4.0054:mRNA	variant surface glycoprotein (VSG), putative	2.90614	-0.0737165	4.46741	0.000716688	0.00812158
Tb1125.6.5820:mRNA	variant surface glycoprotein, fragment	2.90315	-0.650324	3.16007	0.00557316	0.0458497
Tb1125.6.3480:mRNA	RNA-binding protein, putative	2.86727	9.33841	16.9895	1.24045e-08	1.24678e-06
Tb1125.11.4460:mRNA	ALBA-Domain Protein	2.85337	7.08198	12.5078	1.93242e-07	1.07645e-05
Tb1125.Tb09.v4.0170:mRNA	variant surface glycoprotein (VSG, pseudogene), putative	2.79906	0.501217	3.57351	0.00284243	0.0265763
Tb1125.5.800:mRNA	casein kinase I, isoform 2	2.79582	8.81688	18.7861	4.97463e-09	5.89749e-07
Tb1125.3.370:mRNA	variant surface glycoprotein (VSG, atypical), putative	2.79444	1.85591	4.41168	0.000777728	0.00872773
Tb1125.11.17700:mRNA	variant surface glycoprotein (VSG), degenerate	2.72647	-0.179669	5.05561	0.000307366	0.00396403
Tb1125.9.8550:mRNA	Domain of unknown function (DUF947), putative	2.64596	4.58988	8.70459	4.43615e-06	0.000120219
Tb1125.3.1120:mRNA	GTP-binding nuclear protein rtb2, putative	2.6038	8.28967	18.1395	6.83949e-09	7.61985e-07
Tb1125.Tb08.27P2.260:mRNA	variant surface glycoprotein (VSG, atypical), putative	2.57371	13.136	13.5574	9.43716e-08	6.18904e-06
Tb1125.4.5410:mRNA	variant surface glycoprotein (VSG, atypical), putative	2.56189	2.67491	7.20018	2.11054e-05	0.000441543
Tb1125.9.15720:mRNA	hypothetical protein, conserved	2.54672	8.17241	13.4806	9.92687e-08	6.41915e-06
Tb1125.8.490:mRNA	hypothetical protein	2.54151	3.28629	6.03706	8.36864e-05	0.00135918
Tb1125.11.6870:mRNA	14-3-3 protein 2	2.53705	7.33437	12.6658	1.72769e-07	9.8617e-06
Tb1125.10.40:mRNA	hypothetical protein	2.53285	2.99523	8.6223	4.80278e-06	0.000128728
Tb1125.3.5080:mRNA	PSP1 C-terminal conserved region, putative	2.51122	9.27277	18.9275	4.64345e-09	5.62369e-07
Tb1125.3.470:mRNA	variant surface glycoprotein, point mutation	2.50502	-0.0781541	4.34174	0.000861739	0.00956602
Tb1125.Tb11.1690:mRNA	variant surface glycoprotein (VSG, pseudogene), putative	2.50343	0.89287	6.98438	2.6915e-05	0.000531802
Tb1125.11.17870:mRNA	variant surface glycoprotein (VSG), interrupted	2.46173	5.89543	14.6562	4.69839e-08	3.4481e-06
Tb1125.3.320:mRNA	variant surface glycoprotein, point mutation	2.44581	2.16645	3.16946	0.00545462	0.0451152
Tb1125.4.5400:mRNA	variant surface glycoprotein (VSG, atypical), putative	2.4346	2.35219	5.56166	0.000154434	0.00223482
Tb1125.11.12640:mRNA	PH domain containing protein, putative	2.42511	7.25665	18.5286	5.6371e-09	6.43534e-07
Tb1125.8.4280:mRNA	nuclear transport factor 2, putative	2.377	4.77519	3.44129	0.00350241	0.0315968
Tb1125.1.5160:mRNA	hypothetical protein	2.37438	4.07099	10.9156	6.38326e-07	2.64691e-05
Tb1125.11.11920:mRNA	molybdenum cofactor biosynthesis protein, putative	2.37162	6.09066	17.1069	1.16423e-08	1.19618e-06
Tb1125.1.3310:mRNA	hypothetical protein, conserved	2.36582	6.82582	12.7931	1.58076e-07	9.25148e-06
Tb1125.4.5120:mRNA	hypothetical protein, conserved	2.36479	5.40222	12.0831	2.61923e-07	1.30919e-05
Tb1125.1.5060:mRNA	variant surface glycoprotein (VSG)-related, putative	2.34577	4.98678	11.3069	4.69342e-07	2.05687e-05
Tb1125.7.6510:mRNA	variant surface glycoprotein, degenerate	2.33715	2.94302	5.75936	0.000119213	0.0018131
Tb1125.11.10900:mRNA	Component of motile flagella 9	2.32762	8.09965	17.2455	1.08201e-08	1.1458e-06
Tb1125.Tb8.NT.11:ncRNA	Noncoding RNA, putative	2.32476	9.70129	12.0509	2.6815e-07	1.33078e-05
Tb1125.Tb08.27P2.90:mRNA	hypothetical protein	2.32001	3.00452	4.91554	0.000373574	0.00468716
Tb1125.11.15450:mRNA	Basal body protein	2.29785	6.45453	10.23	1.12023e-06	4.2454e-05
Tb1125.4.3790:mRNA	ubiquitin carboxyl-terminal hydrolase, putative	2.27772	6.34022	13.2861	1.12953e-07	6.96319e-06
Tb1125.10.16470:mRNA	variant surface glycoprotein (VSG, pseudogene), putative	2.2758	2.1076	3.52114	0.00307851	0.0283818
Tb1125.Tb09.v4.0044:mRNA	variant surface glycoprotein (VSG, pseudogene), putative	2.27019	2.70433	4.65361	0.000543654	0.0064122
Tb1125.11.11320:mRNA	hypothetical protein, conserved	2.25451	6.33604	9.33796	2.44852e-06	7.70118e-05
Tb1125.5.110:mRNA	variant surface glycoprotein (VSG)-related, putative	2.24779	5.38956	11.4946	4.06264e-07	1.83255e-05
Tb1125.5.4620:mRNA	expression site-associated gene 9 (ESAG9) protein, putative	2.24385	2.98736	5.98836	8.89292e-05	0.00142842
Tb1125.8.6980:mRNA	Flagellum attachment zone protein 14	2.23829	7.3285	12.4351	2.03236e-07	1.11865e-05
Tb1125.6.4100:mRNA	hypothetical protein, conserved	2.23516	6.95576	15.7536	2.45289e-08	2.07778e-06
Tb1125.Tb11.v5.0538.1	69 kDa paraflagellar rod protein, putative	2.23494	6.95293	16.4455	1.66367e-08	1.53839e-06
Tb1125.8.6760:mRNA	translationally-controlled tumor protein homolog, putative	2.21599	7.93146	14.7328	4.48269e-08	3.31612e-06
Tb1125.10.13140:mRNA	hypothetical protein, conserved	2.21583	4.43825	5.87777	0.000102349	0.00159598
Tb1125.4.5430:mRNA	variant surface glycoprotein (VSG, atypical), putative	2.20982	3.15351	5.43023	0.000183877	0.00257622
Tb1125.7.6530:mRNA	variant surface glycoprotein, degenerate	2.20856	3.7728	7.1211	2.30455e-05	0.000468355
Tb1125.8.4980:mRNA	Paraflagellar rod protein 2-2	2.20779	7.14401	16.2308	1.87344e-08	1.71287e-06
Tb1125.8.5400:mRNA	hypothetical protein, conserved	2.20383	6.23655	16.037	2.08821e-08	1.82043e-06
Tb1125.8.4990:mRNA	Paraflagellar rod protein 2-3	2.20283	6.87842	16.5229	1.59445e-08	1.48928e-06
Tb1125.11.3310:mRNA	ubiquitin-conjugating enzyme, putative	2.20255	7.40325	11.7659	3.31024e-07	1.57782e-05
Tb1125.8.4970:mRNA	Paraflagellar rod protein 2-1	2.20039	7.14111	16.5969	1.53119e-08	1.45969e-06
Tb1125.4.3740:mRNA	flagellar attachment zone protein 1	2.19414	7.75882	15.1429	3.50224e-08	2.69877e-06
Tb1125.7.2810:mRNA	hypothetical protein, conserved	2.18024	6.7318	13.0207	1.35144e-07	8.11479e-06
Tb1125.8.5000:mRNA	Paraflagellar rod protein 2-4	2.16697	7.15061	15.7296	2.48678e-08	2.07778e-06
Tb1125.9.690:mRNA	variant surface glycoprotein (VSG, pseudogene)-related, putative	2.1669	5.30468	9.60504	1.92508e-06	6.40331e-05
Tb1125.7.3970:mRNA	hypothetical protein, conserved	2.16688	10.7008	9.26754	2.61109e-06	8.10228e-05
Tb1125.1.5090:mRNA	expression site-associated gene 1(ESAG1), pseudogene	2.16629	1.32545	6.0148	8.60032e-05	0.00139034
Tb1125.8.5010:mRNA	Paraflagellar rod protein 2-5	2.16627	6.99525	15.6743	2.56699e-08	2.11495e-06
Tb1125.8.1270:mRNA	Nucleolar protein 54	2.1648	3.10533	5.96428	9.16723e-05	0.0014666
Tb1125.3.1030:mRNA	RNA-binding protein	2.1535	6.96771	8.48108	5.51154e-06	0.000143564
Tb1125.11.15100:mRNA	Tb1125.Tb5.20	2.14227	8.54927	15.6122	2.66057e-08	2.1581e-06
Tb1125.2.2090:mRNA	SUMO-interacting motif-containing protein	2.13581	7.39937	12.4885	1.95666e-07	1.08343e-05
Tb1125.1.1740:mRNA	Microtubule-associated protein futsch, putative	2.13503	7.51362	8.05759	8.43395e-06	0.00020797
Tb1125.10.8940:mRNA	flagellum targeting protein kharon1, putative	2.13222	10.7612	12.9726	1.39658e-07	8.2929e-06
Tb1125.Tb05.5K5.160:mRNA	hypothetical protein, conserved	2.11946	8.06861	13.4575	1.00755e-07	6.4254e-06
Tb1125.Tb09.v4.0150:mRNA	variant surface glycoprotein (VSG, pseudogene), putative	2.11711	5.37573	10.5306	8.71889e-07	3.47515e-05
Tb1125.Tb3.NT.36:ncRNA	Noncoding RNA, putative	2.11648	6.69848	9.84954	1.55217e-06	5.4782e-05
Tb1125.Tb8.NT.128:ncRNA	Noncoding RNA, putative	2.09615	4.94254	8.87004	3.78343e-06	0.000106663
Tb1125.10.3990:mRNA	DHH1	2.0935	8.66135	6.03553	8.37823e-05	0.00135918
Tb1125.9.18120:mRNA	variant surface glycoprotein (VSG, pseudogene), putative	2.09232	-0.980684	3.33768	0.00413705	0.0362954
Tb1125.3.5690:mRNA	hypothetical protein, conserved	2.07607	7.78079	11.3825	4.42669e-07	1.97747e-05
Tb1125.6.540:mRNA	gene related to expression site-associated gene 2 (GRESAG2), putative	2.06993	1.99977	4.30531	0.00090901	0.0100306
Tb1125.4.1330:mRNA	DNA topoisomerase IB, large subunit	2.06902	7.85587	13.4683	1.00035e-07	6.42379e-06
Tb1125.10.11770:mRNA	succinate dehydrogenase cytochrome B subunit	2.06831	8.5868	7.7038	1.2196e-05	0.000286235
Tb1125.Tb11.v5.0788.1	expression site-associated gene 2 (ESAG2) protein, putative	2.06512	6.0456	8.74523	4.26252e-06	0.00011627
Tb1125.3.2510.2	expression site-associated gene 2 (ESAG2) protein, putative	2.05986	2.16382	5.77788	0.000116352	0.00177249
Tb1125.Tb11.v5.0658.1	hypothetical protein, conserved	2.05501	7.97557	12.97	1.39904e-07	8.2929e-06
Tb1125.Tb11.v5.0481.1	U3 snoRNA-associated protein UTP11, putative	2.04994	4.47178	9.88753	1.50167e-06	5.34075e-05
Tb1125.9.7090:mRNA	hypothetical protein, conserved	2.04979	4.80804	6.36831	5.55311e-05	0.000985597
Tb1125.11.9400:mRNA	hypothetical protein, conserved	2.03135	8.10105	14.3581	5.64751e-08	4.11201e-06
Tb1125.3.4290:mRNA	Paraflagellar rod protein 1-1	2.01935	7.59763	16.1553	1.95396e-08	1.73733e-06
Tb1125.10.840:mRNA	Flagellum attachment zone protein 6	2.0109	9.2228	13.3587	1.0759e-07	6.67705e-06
Tb1125.10.100:mRNA	expression site-associated gene 2 (ESAG2), degenerate	2.00886	2.27816	5.58731	0.000149202	0.0021709
Tb1125.8.2620:mRNA	SUMO-interacting motif-containing protein	2.00816	7.95095	13.5009	9.79055e-08	6.37558e-06
Tb1125.Tb11.v5.0789.1	expression site-associated gene 2 (ESAG2) protein, putative	2.00676	5.42793	10.8903	6.51178e-07	2.66636e-05
Tb1125.10.7860:mRNA	hypothetical protein, conserved	2.00635	7.75362	11.9485	2.8904e-07	1.40671e-05
Tb1125.Tb05.5K5.260:mRNA	variant surface glycoprotein (VSG), putative	2.00201	2.41749	4.80313	0.000438118	0.00534469
Tb1125.11.8760:mRNA	hypothetical protein, conserved	2.00142	6.27379	10.1879	1.16066e-06	4.3452e-05
Tb1125.8.7240:mRNA	hypothetical protein, conserved	1.99949	3.71763	7.25888	1.97573e-05	0.000420959
Tb1125.Tb11.v5.0394.1	hypothetical protein, conserved	1.99316	7.1965	7.24151	2.01419e-05	0.000427184
Tb1125.9.7380:mRNA	variant surface glycoprotein (VSG)-related, putative	1.98509	7.1683	12.3391	2.17617e-07	1.17519e-05
Tb1125.2.510:mRNA	retrotransposon hot spot protein 4 (RHS4), putative	1.97752	5.94538	11.7495	3.35066e-07	1.58509e-05
Tb1125.9.790:mRNA	hypothetical protein, conserved	1.9747	1.02089	3.82369	0.00190368	0.0186674
Tb1125.4.5070:mRNA	CRAL/TRIO domain containing protein, putative	1.97266	5.77168	11.0796	5.60349e-07	2.366e-05
Tb1125.6.3840:mRNA	reticulon domain protein	1.96984	9.54503	11.5787	3.81062e-07	1.76184e-05
Tb1125.11.17830:mRNA	hypothetical protein, conserved	1.9697	2.22269	5.81357	0.000111113	0.00171244
Tb1125.6.900:mRNA	Substrate of Polo-like kinase in the basal body 1	1.96805	6.2326	11.0711	5.64105e-07	2.37104e-05
Tb1125.5.4610:mRNA	variant surface glycoprotein-related protein, frameshift	1.9667	5.04636	5.46749	0.000174899	0.00247293
Tb1125.9.780:mRNA	hypothetical protein	1.96577	3.90185	5.17672	0.00025939	0.00341678
Tb1125.7.6500:mRNA	variant surface glycoprotein (VSG), putative	1.9647	5.58241	6.76534	3.46231e-05	0.000652056
Tb1125.10.2970:mRNA	hypothetical protein, conserved	1.96468	6.63038	8.80928	4.0087e-06	0.000111317
Tb1125.3.4310:mRNA	Paraflagellar rod protein 1-3	1.96334	7.77986	14.8064	4.2861e-08	3.22224e-06
Tb1125.9.760:mRNA	hypothetical protein	1.96001	4.21052	7.37626	1.73597e-05	0.000386749
Tb1125.4.5340:mRNA	Flagellum attachment zone protein 11	1.95781	6.4931	10.0453	1.31057e-06	4.82823e-05
Tb1125.11.12710:mRNA	variant surface glycoprotein (VSG)-related, putative	1.95636	8.15575	13.3606	1.07455e-07	6.67705e-06
Tb1125.Tb11.v5.0669.1	zinc carboxypeptidase, putative	1.95335	5.7016	3.12063	0.00589593	0.0482228
Tb1125.5.3730:mRNA	hypothetical protein, conserved	1.94703	5.46175	8.51112	5.35063e-06	0.000141364
Tb1125.4.5420:mRNA	variant surface glycoprotein (VSG, atypical), putative	1.94589	2.42972	5.81748	0.000110553	0.00170665
Tb1125.9.4750:mRNA	hypothetical protein	1.94111	7.33942	14.2	6.23606e-08	4.3357e-06
Tb1125.7.2330:mRNA	Protein of unknown function (DUF1663), putative	1.9377	7.0571	7.25981	1.97365e-05	0.000420959
Tb1125.3.4300:mRNA	Paraflagellar rod protein 1-2	1.93579	7.95798	14.2893	5.89547e-08	4.226e-06
Tb1125.9.10650:mRNA	hypothetical protein	1.93555	5.40222	7.81626	1.08311e-05	0.00025947
Tb1125.3.4320:mRNA	Paraflagellar rod protein 1-4	1.93462	7.94828	14.2747	5.94995e-08	4.22832e-06
Tb1125.2.3280:mRNA	65 kDa invariant surface glycoprotein	1.93209	2.55523	5.32468	0.000211931	0.0029033
Tb1125.2.6100:mRNA	hypothetical protein, conserved	1.93132	7.00881	13.4013	1.04583e-07	6.62381e-06
Tb1125.3.4330:mRNA	Paraflagellar rod protein 1-5	1.93063	7.92568	14.2639	5.99015e-08	4.22832e-06
Tb1125.8.2630:mRNA	kinesin-C	1.92982	7.9559	9.05785	3.16982e-06	9.40004e-05
Tb1125.2.3300:mRNA	65 kDa invariant surface glycoprotein	1.92088	2.44383	5.04769	0.000310151	0.00398296
Tb1125.10.7880:mRNA	Sperm tail/Sperm tail C-terminal domain containing protein, putative	1.91838	7.41769	12.7637	1.61293e-07	9.38034e-06
Tb1125.10.11250:mRNA	Coiled-coil domain-containing protein 40 homolog	1.91296	8.17172	11.2949	4.73611e-07	2.06579e-05
Tb1125.8.4670:mRNA	hypothetical protein, conserved	1.9122	5.40796	9.7297	1.72382e-06	5.88197e-05
Tb1125.1.1960:mRNA	chaperone protein DnaJ, putative	1.91191	6.82991	12.0037	2.77539e-07	1.35884e-05
Tb1125.9.9550:mRNA	EnigmRBP2	1.90694	7.46991	6.27189	6.24625e-05	0.00107961
Tb1125.11.1100:mRNA	cysteine peptidase, Clan CA, family C2, putative	1.90646	7.60923	8.48472	5.4913e-06	0.000143441
Tb1125.8.890:mRNA	Ras-related protein Rab1A	1.90059	9.15866	12.0457	2.6912e-07	1.33078e-05
Tb1125.11.500:mRNA	RNA-binding protein, UBP1	1.8965	7.19692	8.38035	6.08847e-06	0.000155956
Tb1125.4.1270:mRNA	ruvB-like DNA helicase, putative	1.89567	7.00567	12.1836	2.43409e-07	1.24725e-05
Tb1125.1.4890:mRNA	expression site-associated gene 2 (ESAG2) protein, putative	1.8941	4.60719	5.75553	0.000119756	0.00181836
Tb1125.1.490:mRNA	hypothetical protein	1.89253	5.05356	5.92705	9.60932e-05	0.00152939
Tb1125.3.5310:mRNA	paraflagellar rod protein	1.88987	8.1598	8.93256	3.56563e-06	0.000102079
Tb1125.9.2520:mRNA	microtubule-associated protein	1.88907	9.07804	6.3167	5.91291e-05	0.00103103
Tb1125.7.7400:mRNA	Basal body protein	1.88502	6.9003	8.09892	8.084e-06	0.00020041
Tb1125.1.5150:mRNA	hypothetical protein	1.87765	6.22676	9.19534	2.79003e-06	8.47373e-05
Tb1125.4.2830:mRNA	hypothetical protein, conserved	1.87535	3.93319	5.80587	0.000112215	0.00172218
Tb1125.10.12590:mRNA	hypothetical protein, conserved	1.87468	8.35748	12.2617	2.30065e-07	1.22394e-05
Tb1125.10.12950:mRNA	Basal body protein	1.86937	6.45935	11.313	4.66997e-07	2.05634e-05
Tb1125.9.2160:mRNA	hypothetical protein, conserved	1.8691	6.49431	9.80833	1.60889e-06	5.6141e-05
Tb1125.10.11430:mRNA	hypothetical protein, conserved	1.8657	4.97512	4.14962	0.0011502	0.0120602
Tb1125.5.291b:mRNA	variant surface glycoprotein (VSG)-related, putative	1.86371	6.15709	8.78801	4.09095e-06	0.000112586
Tb1125.4.2400:mRNA	hypothetical protein, conserved	1.85561	7.28518	10.5771	8.39148e-07	3.35914e-05
Tb1125.2.2029:mRNA	expression site-associated gene 3 (ESAG3), degenerate	1.85372	5.81305	9.94259	1.43163e-06	5.1511e-05
Tb1125.9.10770:mRNA	polyadenylate-binding protein 2	1.85154	11.2487	9.73908	1.70963e-06	5.85516e-05
Tb1125.10.2240:mRNA	RNA binding protein	1.84976	7.1687	10.5136	8.84096e-07	3.50748e-05
Tb1125.6.3490:mRNA	zinc finger protein 1	1.8486	11.3214	6.41563	5.2433e-05	0.000934196
Tb1125.3.720:mRNA	zinc finger protein 3	1.84812	8.87306	10.776	7.13786e-07	2.8949e-05
Tb1125.4.2040:mRNA	DNA/RNA-binding protein Alba 3	1.84681	5.43519	7.07477	2.42758e-05	0.00048749
Tb1125.9.12310:mRNA	hypothetical protein, conserved	1.84641	5.53603	9.62863	1.88492e-06	6.31518e-05
Tb1125.8.2870:mRNA	conserved protein	1.84513	6.4663	9.7177	1.74211e-06	5.90085e-05
Tb1125.Tb10.v4.0215:mRNA	hypothetical protein	1.84493	5.89457	8.8613	3.8147e-06	0.000106976
Tb1125.3.1900:mRNA	conserved protein, unknown function	1.84395	7.26221	12.1795	2.44135e-07	1.24725e-05
Tb1125.11.13340:mRNA	hypothetical protein, conserved	1.84132	6.46256	12.0027	2.77734e-07	1.35884e-05
Tb1125.5.3120:mRNA	eukaryotic translation initiation factor 2 beta subunit, putative	1.83992	5.77053	6.55085	4.45796e-05	0.000814678
Tb1125.4.1930:mRNA	eukaryotic translation initiation factor 3 subunit g	1.83928	5.61486	7.32225	1.84203e-05	0.000403632
Tb1125.Tb11.v5.0639.1	hypothetical protein, conserved	1.83427	8.01698	11.2371	4.95346e-07	2.15045e-05
Tb1125.11.14590:mRNA	G5-interacting protein	1.83127	6.77217	12.417	2.05845e-07	1.1263e-05
Tb1125.10.9840:mRNA	chaperone protein DnaJ, putative	1.82278	5.9563	9.09001	3.07612e-06	9.23537e-05
Tb1125.10.14730:mRNA	chaperone protein DnaJ, putative	1.82038	6.50815	11.8293	3.15697e-07	1.52044e-05
Tb1125.7.1300:mRNA	protein disulfide isomerase, putative	1.81803	7.97955	11.1	5.51408e-07	2.33893e-05
Tb1125.10.10220:mRNA	procyclin-associated gene 2 (PAG2) protein	1.81269	3.916	6.43202	5.14054e-05	0.000921212
Tb1125.8.6070:mRNA	Trypanosome basal body component protein	1.80774	7.2937	12.5628	1.85641e-07	1.04672e-05
Tb1125.Tb05.5K5.130:mRNA	paraflagellar rod component par4, putative	1.80309	8.34101	12.6716	1.71988e-07	9.8617e-06
Tb1125.8.2550:mRNA	mitochondrial DNA primase	1.80286	7.39606	8.86048	3.81768e-06	0.000106976
Tb1125.11.11010:mRNA	hypothetical protein, conserved	1.80187	8.37956	12.1097	2.56829e-07	1.29071e-05
Tb1125.4.4130.1:mRNA	Flagellar-associated protein 59, putative	1.80151	5.06566	8.49632	5.42885e-06	0.000142211
Tb1125.10.15760:mRNA	hypothetical protein, conserved	1.80035	8.13972	12.2602	2.30307e-07	1.22394e-05
Tb1125.6.5010:mRNA	hypothetical protein, conserved	1.79779	7.93983	5.98772	8.89767e-05	0.00142842
Tb1125.10.12740:mRNA	Zinc finger CCCH domain-containing protein 35	1.79067	8.06447	10.3582	1.00578e-06	3.87521e-05
Tb1125.11.16400:mRNA	kinetoplast-associated protein 3, putative	1.79064	6.99651	9.11049	3.01804e-06	9.09051e-05
Tb1125.10.9450:mRNA	invariant surface glycoprotein, putative	1.78993	7.16127	10.2624	1.08982e-06	4.18158e-05
Tb1125.Tb11.v5.0731.1	65 kDa invariant surface glycoprotein, putative	1.78928	2.08591	4.61035	0.000578684	0.00677353
Tb1125.11.2750:mRNA	Present in the outer mitochondrial membrane proteome 12	1.78603	7.92281	9.37707	2.36253e-06	7.48162e-05
Tb1125.7.7450:mRNA	GTP-binding protein, putative	1.78425	6.1693	9.29913	2.53636e-06	7.95041e-05
Tb1125.10.15700:mRNA	hypothetical protein, conserved	1.78395	9.69625	11.3858	4.41498e-07	1.97747e-05
Tb1125.10.15270:mRNA	metallo- peptidase, Clan MG, Family M24	1.78235	4.91461	7.24946	1.99638e-05	0.00042438
Tb1125.2.2230:mRNA	hypothetical protein, conserved	1.7796	6.00101	8.62316	4.79585e-06	0.000128728
Tb1125.8.6440:mRNA	RNA-binding protein, putative	1.77856	4.85122	5.60732	0.00014531	0.00213282
Tb1125.8.730:mRNA	nucleolar RNA-binding protein, putative	1.77674	6.73521	7.14484	2.24349e-05	0.000458972
Tb1125.Tb1.NT.24:ncRNA	Noncoding RNA, putative	1.77542	4.29033	4.09858	0.00124338	0.0128465
Tb1125.4.3950:mRNA	cytoskeleton-associated protein CAP5.5, putative	1.77539	7.50031	9.7947	1.62818e-06	5.62429e-05
Tb1125.2.2430:mRNA	casein kinase II, alpha chain	1.77471	7.83197	12.1894	2.42386e-07	1.24725e-05
Tb1125.5.600:mRNA	hypothetical protein, conserved	1.77297	3.82421	5.02436	0.000320406	0.0040931
Tb1125.2.5040:mRNA	MORN repeat, putative	1.77203	5.29867	5.04911	0.000309523	0.00398074
Tb1125.2.4710:mRNA	RNA-binding protein, putative	1.77031	8.41572	10.6092	8.17386e-07	3.3006e-05
Tb1125.Tb11.1010:mRNA	expression site-associated gene 9 (ESAG9), degenerate	1.76911	4.43583	7.29795	1.89206e-05	0.000410701
Tb1125.3.560:mRNA	expression site-associated gene 11 (ESAG11) protein, putative	1.76826	4.91272	5.92029	9.69202e-05	0.00153726
Tb1125.4.2840:mRNA	hypothetical protein, conserved	1.7668	5.4441	7.21014	2.08558e-05	0.000439303
Tb1125.Tb11.v5.0672.1	cardiolipin synthetase, putative	1.76372	6.29852	7.79244	1.11052e-05	0.000264665
Tb1125.8.7320:mRNA	variant surface glycoprotein (VSG)-related, putative	1.75833	4.60933	4.72696	0.000488689	0.00586871
Tb1125.9.8740:mRNA	Double RNA binding domain protein 3	1.7582	9.28652	9.39763	2.31889e-06	7.4454e-05
Tb1125.9.15820:mRNA	hypothetical protein, conserved	1.75638	3.73366	5.92545	9.62865e-05	0.00152983
Tb1125.9.9640:mRNA	hypothetical protein, conserved	1.75284	8.02262	11.2026	5.08832e-07	2.19868e-05
Tb1125.11.13270:mRNA	hypothetical protein, conserved	1.74935	7.81204	9.15597	2.89336e-06	8.74344e-05
Tb1125.2.2440:mRNA	proteasome regulatory non-ATPase subunit 6	1.74721	6.87188	10.9173	6.37257e-07	2.64691e-05
Tb1125.11.2660:mRNA	Golgi reassembly stacking protein (GRASP homologue), putative	1.74582	6.92629	9.00998	3.31499e-06	9.69113e-05
Tb1125.8.4870:mRNA	Component of motile flagella 6	1.74581	8.19497	10.0391	1.31751e-06	4.83452e-05
Tb1125.10.7090:mRNA	Alternative oxidase, mitochondrial	1.7454	10.0747	8.0272	8.70014e-06	0.000212831
Tb1125.Tb11.v5.0652.1	protein kinase, putative	1.74503	2.80914	3.98516	0.00148038	0.0149607
Tb1125.7.3550:mRNA	cytoskeleton associated protein, putative	1.7388	10.4279	9.53175	2.05499e-06	6.76245e-05
Tb1125.2.3320:mRNA	65 kDa invariant surface glycoprotein	1.73598	5.64193	7.07376	2.43033e-05	0.00048749
Tb1125.9.12890:mRNA	hypothetical protein, conserved	1.73112	4.56211	4.53245	0.000648556	0.0074778
Tb1125.5.296b:mRNA	hypothetical protein	1.73102	3.55425	5.5722	0.000152192	0.00220929
Tb1125.6.1180:mRNA	hypothetical protein, conserved	1.73037	7.3265	9.92519	1.45333e-06	5.18877e-05
Tb1125.4.2530:mRNA	hypothetical protein, conserved	1.72978	8.52656	9.05721	3.17164e-06	9.40004e-05
Tb1125.3.3690:mRNA	flagellar radial spoke protein-like, putative	1.7297	7.93978	11.1449	5.32287e-07	2.28408e-05
Tb1125.8.8200:mRNA	Flagellar-associated protein 59, putative	1.72906	6.11142	9.45805	2.19567e-06	7.14908e-05
Tb1125.5.3200:mRNA	hypothetical protein, conserved	1.72874	5.54989	6.84624	3.15185e-05	0.000608459
Tb1125.5.3510:mRNA	structural maintenance of chromosome 3 , putative	1.72345	6.9744	9.20108	2.77523e-06	8.47373e-05
Tb1125.10.8200:mRNA	Ribosomal protein L1p/L10e family, putative	1.72164	5.62105	6.91511	2.91148e-05	0.000570576
Tb1125.7.6900:mRNA	Sister chromatid cohesion protein 1	1.71714	7.79304	8.27042	6.79515e-06	0.000171512
Tb1125.11.7850:mRNA	hypothetical protein, conserved	1.71705	3.81821	4.2902	0.000929695	0.010198
Tb1125.3.3940:mRNA	RNA-binding protein, putative	1.71571	10.1454	7.1713	2.17798e-05	0.000446559
Tb1125.11.4100.1	variant surface glycoprotein (VSG), putative	1.71297	5.59898	8.36589	6.17653e-06	0.000157775
Tb1125.3.2500:mRNA	Trypanosomal VSG domain containing protein, putative	1.71294	5.49615	8.81597	3.98302e-06	0.000110937
Tb1125.1.4310:mRNA	Flagellum attachment zone protein 2	1.71097	10.3118	9.75632	1.68389e-06	5.78846e-05
Tb1125.2.2160:mRNA	paraflagellar rod component, putative	1.7091	7.22502	8.26868	6.80705e-06	0.000171512
Tb1125.1.3170:mRNA	CHORD, putative	1.70346	5.95524	7.11459	2.32101e-05	0.000470652
Tb1125.9.1600:mRNA	hypothetical protein, conserved	1.70264	8.45894	9.9311	1.44591e-06	5.1823e-05
Tb1125.9.11000:mRNA	ras-related protein RAB7, putative	1.7026	6.53339	5.75293	0.000120156	0.00182144
Tb1125.Tb09.v4.0013:mRNA	retrotransposon hot spot (RHS) protein, putative	1.70198	4.742	7.27872	1.9327e-05	0.000416589
Tb1125.5.1000:mRNA	ubiquitin-conjugating enzyme E2, putative	1.70166	7.44083	6.05051	8.22092e-05	0.00135025
Tb1125.10.11720:mRNA	CW-type Zinc Finger, putative	1.70028	6.75397	8.78087	4.11895e-06	0.000113021
Tb1125.10.11240:mRNA	hypothetical protein, conserved	1.69574	6.30941	8.00232	8.92575e-06	0.000217201
Tb1125.10.11080:mRNA	paraflagellar rod protein	1.69517	6.85434	8.06926	8.33275e-06	0.000206024
Tb1125.11.15490:mRNA	Tb-291 membrane associated protein, putative	1.6944	6.92024	9.26757	2.61068e-06	8.10228e-05
Tb1125.10.14150:mRNA	EnigmRBP1	1.69375	6.67496	7.1835	2.14849e-05	0.000443897
Tb1125.9.14300:mRNA	5-azacytidine-induced protein 1, putative	1.69153	5.06994	5.02009	0.000322318	0.00411101
Tb1125.Tb8.NT.18:ncRNA	Noncoding RNA, putative	1.69109	3.33573	3.33098	0.00418019	0.0365594
Tb1125.2.3580:mRNA	transcription elongation factor s-II, putative	1.68707	7.76125	6.53883	4.52222e-05	0.000821551
Tb1125.8.4540:mRNA	PAB1-binding protein , putative	1.68586	8.22594	7.13837	2.25983e-05	0.000461294
Tb1125.11.2610:mRNA	hypothetical protein, conserved	1.68214	9.22052	8.83226	3.92158e-06	0.000109555
Tb1125.7.6180:mRNA	hypothetical protein, conserved	1.68054	5.95081	7.05567	2.48052e-05	0.000493277
Tb1125.11.14950:mRNA	zinc finger protein 2	1.68029	7.40359	7.35417	1.77846e-05	0.000393432
Tb1125.Tb11.01.6241.1	expression site-associated gene (ESAG) protein, putative	1.67953	6.16841	8.35785	6.22616e-06	0.000158604
Tb1125.3.740:mRNA	ZFP family member, putative	1.67425	6.8536	5.35069	0.00020459	0.00281944
Tb1125.Tb11.v5.0777.1	paraflagellar rod protein, putative	1.67071	3.05584	3.99982	0.00144718	0.0146895
Tb1125.10.11900:mRNA	MICOS complex subunit MIC20	1.67044	3.88388	3.18872	0.00527158	0.0441172
Tb1125.10.7410:mRNA	succinyl-CoA ligase [GDP-forming] beta-chain, putative	1.67015	7.40454	9.44557	2.22051e-06	7.20459e-05
Tb1125.10.1490:mRNA	Temperature dependent protein affecting M2 dsRNA replication, putative	1.66849	8.08956	8.57097	5.04589e-06	0.000134465
Tb1125.11.440:mRNA	conserved protein	1.66846	5.12558	6.48775	4.80717e-05	0.000869901
Tb1125.10.10600:mRNA	ARP2/3 complex 16kDa subunit, putative	1.66605	3.3114	4.35884	0.000838786	0.00933364
Tb1125.9.7430:mRNA	variant surface glycoprotein (VSG)-related, putative	1.66077	8.15833	9.88226	1.50846e-06	5.34433e-05
Tb1125.5.297b:mRNA	hypothetical protein	1.65638	7.07572	9.03747	3.23069e-06	9.48387e-05
Tb1125.6.4590.1:mRNA	glutamyl-tRNA synthetase, putative	1.65451	7.09627	8.18145	7.43312e-06	0.000185267
Tb1125.9.14050:mRNA	Lipase (class 3), putative	1.6539	5.11788	6.04898	8.23668e-05	0.00135044
Tb1125.10.9250:mRNA	adenylyl cyclase-associated protein, putative	1.65375	6.49658	6.78895	3.36829e-05	0.00063825
Tb1125.8.5120:mRNA	cytochrome c	1.64822	8.54598	7.5828	1.38756e-05	0.00031838
Tb1125.9.5390:mRNA	hypothetical protein, conserved	1.64717	3.40265	3.53206	0.00302199	0.0279723
Tb1125.Tb2.NT.1:ncRNA	Noncoding RNA, putative	1.64528	3.01079	4.10134	0.0012381	0.0128062
Tb1125.Tb11.01.6240.1	expression site-associated gene 2 (ESAG2) protein, putative	1.64289	6.06267	5.73735	0.000122606	0.00185251
Tb1125.1.2040:mRNA	expression site-associated gene 2 (ESAG2) protein, putative	1.63435	4.57832	5.59641	0.000147408	0.00215678
Tb1125.9.4680:mRNA	Eukaryotic initiation factor 4A-1	1.63411	8.57221	9.52238	2.07231e-06	6.79334e-05
Tb1125.3.2900:mRNA	eukaryotic translation initiation factor 2 subunit alpha	1.63045	6.84501	6.66372	3.89989e-05	0.000722692
Tb1125.8.2860:mRNA	hypothetical protein, conserved	1.62621	7.33179	8.95989	3.47482e-06	9.97876e-05
Tb1125.1.5100:mRNA	expression site-associated gene 2 (ESAG2) protein, putative	1.62164	5.25615	6.09757	7.75041e-05	0.00128668
Tb1125.1.990:mRNA	Enkuring domain-containig protein	1.62017	5.88256	5.51472	0.000164228	0.00233993
Tb1125.11.880:mRNA	cyclophilin a	1.61953	7.39154	6.41943	5.21916e-05	0.000931691
Tb1125.6.1470:mRNA	hypothetical protein, conserved	1.619	6.6548	3.88329	0.00173401	0.0172043
Tb1125.11.7218:mRNA	mitochondrial edited mRNA stability factor 1 subunit	1.61148	7.15703	8.80273	4.0337e-06	0.000111676
Tb1125.7.180:mRNA	Trypanosomal VSG domain containing protein, putative	1.61046	5.89552	7.06498	2.45453e-05	0.000489161
Tb1125.3.2750:mRNA	hypothetical protein, conserved	1.60781	5.7466	6.54492	4.48948e-05	0.00081721
Tb1125.10.8960:mRNA	hypothetical protein, conserved	1.60593	4.42249	5.53272	0.000160351	0.00229538
Tb1125.11.3240:mRNA	T-complex protein 1, zeta subunit, putative	1.60532	6.99657	9.08082	3.10253e-06	9.28449e-05
Tb1125.1.2750:mRNA	hypothetical protein, conserved	1.6052	4.35634	4.0669	0.00130521	0.0133954
Tb1125.10.3010:mRNA	hook complex protein, conserved	1.60167	6.5579	7.64698	1.29547e-05	0.000300986
Tb1125.11.4480:mRNA	Flagellar radial spoke protein 4/6	1.59349	8.15697	9.1934	2.79495e-06	8.47373e-05
Tb1125.10.14330:mRNA	Utp14 protein, putative	1.58963	6.7414	6.88398	3.01754e-05	0.000587436
Tb1125.8.3840:mRNA	hypothetical protein, conserved	1.58808	8.28625	9.07349	3.12378e-06	9.31794e-05
Tb1125.5.620:mRNA	invariant surface glycoprotein, putative	1.58736	5.69121	6.18968	6.91171e-05	0.0011792
Tb1125.11.770.2:mRNA	hypothetical protein, conserved	1.58248	3.89579	4.14362	0.00116068	0.0121412
Tb1125.10.15520:mRNA	signal recognition particle protein, putative	1.57892	6.22164	6.74505	3.54507e-05	0.000663588
Tb1125.5.350:mRNA	75 kDa invariant surface glycoprotein, putative	1.57536	7.9819	8.65296	4.65909e-06	0.000125605
Tb1125.11.17850:mRNA	expression site-associated gene 9 (ESAG9), fragment	1.57415	3.80096	3.98008	0.00149201	0.015029
Tb1125.7.4470:mRNA	hypothetical protein, conserved	1.57363	7.45411	6.27888	6.19264e-05	0.00107235
Tb1125.9.9450:mRNA	zinc finger protein family member, putative	1.57149	8.2745	8.34056	6.33442e-06	0.000160919
Tb1125.4.2870:mRNA	hypothetical protein, conserved	1.57048	5.67052	4.82999	0.000421584	0.00518403
Tb1125.3.580.2:mRNA	leucine-rich repeat protein (LRRP), putative	1.5688	6.32206	6.65521	3.9392e-05	0.000728516
Tb1125.8.4580:mRNA	Basal body protein	1.5682	7.61684	8.44054	5.7357e-06	0.000148363
Tb1125.4.190:mRNA	retrotransposon hot spot protein (RHS, pseudogene), putative	1.56449	4.30877	5.05154	0.000308471	0.00397275
Tb1125.5.3990:mRNA	variant surface glycoprotein (VSG, atypical), putative	1.56297	6.80769	6.69084	3.77746e-05	0.00070141
Tb1125.7.7220:mRNA	hypothetical protein, conserved	1.56269	6.59744	5.60361	0.000146017	0.00213982
Tb1125.2.3400:mRNA	hypothetical protein, conserved	1.56147	2.5653	3.80887	0.00194808	0.0190221
Tb1125.8.6750:mRNA	translationally controlled tumor protein (TCTP), putative	1.56055	5.36746	4.8407	0.000415197	0.00512593
Tb1125.8.2820:mRNA	hypothetical protein, conserved	1.55955	8.11826	6.63173	4.04987e-05	0.000745999
Tb1125.11.5750:mRNA	SUMO-interacting motif-containing protein	1.55894	7.06743	7.7142	1.20612e-05	0.000283792
Tb1125.2.720:mRNA	retrotransposon hot spot protein 5 (RHS5), degenerate	1.55841	5.95555	5.56134	0.000154389	0.00223482
Tb1125.10.2640:mRNA	intraflagellar transport protein 81	1.55675	7.98187	7.21311	2.07868e-05	0.000438849
Tb1125.9.7390:mRNA	variant surface glycoprotein (VSG)-related, putative	1.55656	5.62187	5.47192	0.000173855	0.00246193
Tb1125.10.12720:mRNA	Bait On Hook 1	1.55621	7.30429	8.18782	7.38532e-06	0.000184573
Tb1125.7.6090:mRNA	eukaryotic translation initiation factor 3 subunit a	1.55551	7.73802	7.62852	1.32124e-05	0.000305438
Tb1125.8.8230:mRNA	amino acid transporter, putative	1.55466	6.62151	7.34939	1.78783e-05	0.000394559
Tb1125.10.14690:mRNA	syntaxin, putative	1.55108	5.96261	6.20069	6.81826e-05	0.00116756
Tb1125.9.13350:mRNA	hypothetical protein, conserved	1.54519	4.98298	5.43257	0.000183246	0.00257129
Tb1125.6.1540:mRNA	Yip1 domain containing protein, putative	1.54468	8.30949	6.3156	5.9206e-05	0.00103103
Tb1125.4.3140:mRNA	Ribosome maturation protein SDO1	1.53925	5.63	4.75579	0.000468822	0.00566693
Tb1125.9.13920:mRNA	kinetoplastid membrane protein 11-1	1.53908	5.81578	3.16423	0.00548716	0.0452629
Tb1125.6.950:mRNA	cysteinyl-tRNA synthetase, putative	1.53822	7.2099	6.80674	3.29937e-05	0.000629633
Tb1125.10.3330:mRNA	DDRGK domain containing protein, putative	1.53812	5.8546	4.56806	0.000615549	0.00714175
Tb1125.10.740:mRNA	structural maintenance of chromosome 4, putative	1.5381	8.25413	9.00428	3.33273e-06	9.69113e-05
Tb1125.2.3780:mRNA	translation initiation factor IF-2, putative	1.53526	6.60812	7.87605	1.01741e-05	0.000245639
Tb1125.11.10120:mRNA	hypothetical protein, conserved	1.53419	7.23844	7.41991	1.655e-05	0.000372356
Tb1125.10.11760:mRNA	pumilio/PUF RNA binding protein 6	1.52927	9.2109	6.89053	2.99486e-05	0.000584251
Tb1125.7.3830:mRNA	kinesin K39, putative	1.52875	6.71703	6.78918	3.36736e-05	0.00063825
Tb1125.9.13470:mRNA	hypothetical protein, conserved	1.52828	6.27708	6.04717	8.2554e-05	0.00135111
Tb1125.10.13720:mRNA	RNA-binding protein 29, putative	1.52606	6.10823	7.00762	2.61946e-05	0.000518675
Tb1125.3.1920:mRNA	General negative regulator of transcription subunit 5	1.52555	7.15105	6.02453	8.49385e-05	0.00137553
Tb1125.10.4200:mRNA	Kinetoplastid kinetochore protein 24	1.52104	7.55995	7.39053	1.70899e-05	0.000381715
Tb1125.9.2885:mRNA	Domain of unknown function (DUF5075), putative	1.51988	5.63417	5.23387	0.000239808	0.00320448
Tb1125.9.6560:mRNA	NAK family pseudokinase, putative	1.51784	9.04821	6.86255	3.093e-05	0.000598346
Tb1125.11.11690:mRNA	Vacuolar proton pump subunit B, putative	1.51445	8.39473	7.75033	1.1609e-05	0.000275252
Tb1125.3.2290:mRNA	chaperone protein DnaJ, putative	1.51439	4.61121	4.74631	0.000475255	0.00572292
Tb1125.10.910:mRNA	DNA repair and recombination helicase protein PIF6	1.51348	5.59371	4.6716	0.000529378	0.00629198
Tb1125.4.3070:mRNA	hypothetical protein, conserved	1.51251	5.98112	5.18853	0.000255188	0.00338069
Tb1125.11.18650.1	expression site-associated gene 1 (ESAG1) protein, putative	1.51145	3.95628	4.58557	0.000599977	0.00698739
Tb1125.1.1920:mRNA	conserved protein, unknown function	1.5109	7.00651	6.8212	3.2445e-05	0.00062145
Tb1125.10.12030:mRNA	hypothetical protein, conserved	1.50859	8.18319	7.06819	2.44564e-05	0.000488753
Tb1125.1.630:mRNA	histone chaperone ASF1A	1.50694	3.69946	3.18217	0.00532829	0.0445083
Tb1125.3.3950:mRNA	hypothetical protein, conserved	1.50661	6.41877	5.31586	0.000214466	0.00292626
Tb1125.Tb11.v5.0819.1	kinesin, putative	1.50606	6.12396	5.69767	0.000129097	0.00192854
Tb1125.4.550:mRNA	Zinc knuckle, putative	1.50517	4.12909	3.19689	0.00520139	0.0436455
Tb1125.7.3250:mRNA	expression site-associated gene 6 (ESAG6) protein, putative	1.50265	4.77063	3.89173	0.00171133	0.0170157
Tb1125.11.7600:mRNA	hypothetical protein, conserved	1.5001	6.27438	6.20758	6.76046e-05	0.00116197
Tb1125.10.10150:mRNA	hypothetical protein, conserved	1.49872	5.64452	4.60214	0.000585633	0.00683757
Tb1125.11.5680:mRNA	dynein light chain 1, axonemal	1.49743	5.17072	5.15935	0.000265647	0.00348926
Tb1125.10.8240:mRNA	Cytokinesis initiation factor 4	1.49578	6.62849	4.27201	0.000955466	0.0104072
Tb1125.3.990:mRNA	hypothetical protein, conserved	1.49509	6.68666	7.1914	2.12962e-05	0.000443527
Tb1125.1.2990:mRNA	kinetoplast ribosomal PPR-repeat containing protein 2	1.49374	6.68195	5.48198	0.000171537	0.00243657
Tb1125.10.15770:mRNA	hypothetical protein, conserved	1.49363	5.38242	5.55705	0.000155267	0.00223519
Tb1125.2.2120:mRNA	Serine/threonine-protein kinase NEK22, putative	1.49208	5.62566	5.1863	0.000255973	0.0033814
Tb1125.7.3330:mRNA	Flagellar attachment zone protein 10	1.49173	8.27221	4.29646	0.000920967	0.0101263
Tb1125.6.3110:mRNA	cdc2-related protein kinase 11, putative	1.49138	5.37557	4.0561	0.00132702	0.0135741
Tb1125.Tb11.v5.0421.1	75 kDa invariant surface glycoprotein, putative	1.49056	5.85156	6.12906	7.45188e-05	0.00124607
Tb1125.8.4140:mRNA	Anaphase-promoting complex-associated protein AP3	1.48984	5.69666	5.43729	0.000182092	0.00256287
Tb1125.Tb10.v4.0216:mRNA	variant surface glycoprotein (VSG, pseudogene), putative	1.48928	5.93168	5.17197	0.000261068	0.00343399
Tb1125.Tb11.v5.0959.1	hypothetical protein, conserved	1.48861	6.22158	5.52525	0.000161948	0.00231144
Tb1125.3.4960:mRNA	kinesin, putative	1.48673	6.58881	5.35269	0.000204039	0.00281604
Tb1125.11.11930.2	SelR domain containing protein, putative	1.48647	3.22421	3.18549	0.00529939	0.044307
Tb1125.11.3710:mRNA	hypothetical protein, conserved	1.48485	8.25003	7.13171	2.27678e-05	0.00046373
Tb1125.11.7020:mRNA	proteasome alpha 7 subunit, putative	1.48438	5.9009	5.19539	0.000252795	0.0033538
Tb1125.7.7190:mRNA	hypothetical protein, conserved	1.48293	7.57439	5.44196	0.000180956	0.00255466
Tb1125.1.3110:mRNA	soluble N-ethylmaleimide sensitive factor (NSF) attachment protein, putative	1.48211	5.81074	5.71004	0.000127034	0.00190386
Tb1125.Tb11.v5.0552.1	75 kDa invariant surface glycoprotein, putative	1.48165	5.85768	6.13424	7.404e-05	0.00124255
Tb1125.11.10430:mRNA	hypothetical protein, conserved	1.48147	6.47629	6.55944	4.41244e-05	0.000807957
Tb1125.8.1750:mRNA	Fe-S cluster assembly protein DRE2	1.48095	3.5303	3.73506	0.00218803	0.0211197
Tb1125.9.10230:mRNA	Co-chaperone protein P23	1.48006	6.75202	5.5251	0.000161978	0.00231144
Tb1125.7.650:mRNA	Nucleolar protein 105	1.47928	6.36352	5.25845	0.000231889	0.00310765
Tb1125.6.1460.2:mRNA	cyclin 3	1.47888	5.40506	4.80397	0.000437538	0.00534467
Tb1125.9.5730:mRNA	nucleosome assembly protein-like protein	1.4787	6.81928	5.25934	0.000231606	0.00310765
Tb1125.11.550:mRNA	Suppressor of clathrin deficiency 6, putative	1.47418	8.36679	6.32153	5.87791e-05	0.00102941
Tb1125.10.9025:mRNA	hypothetical protein	1.47335	4.65994	3.42583	0.00358502	0.032154
Tb1125.6.850:mRNA	ccr4-not transcription complex subunit 2	1.47235	7.56252	4.76854	0.000460316	0.00557739
Tb1125.8.2600:mRNA	WD domain, G-beta repeat/BING4CT (NUC141) domain containing protein, putative	1.4646	4.97964	4.92288	0.000369507	0.00464875
Tb1125.11.1470:mRNA	65 kDa invariant surface glycoprotein-like protein	1.46386	5.38969	4.42147	0.000764072	0.00861631
Tb1125.5.2110:mRNA	G-patch domain containing protein, putative	1.46085	4.06535	3.38312	0.00384125	0.033958
Tb1125.8.990:mRNA	RNA-binding protein 33 (RNA-binding motif protein 33)	1.4608	6.44985	5.55673	0.000155333	0.00223519
Tb1125.Tb11.v5.0517.1	hypothetical protein, conserved	1.45988	5.41667	4.27856	0.000946096	0.0103411
Tb1125.11.10620:mRNA	hypothetical protein, conserved	1.45796	5.96055	4.13052	0.00118409	0.0123442
Tb1125.2.3310:mRNA	65 kDa invariant surface glycoprotein	1.45729	4.13813	3.54165	0.00297585	0.0276005
Tb1125.10.8970:mRNA	kinetoplast-associated protein 4 isoform 2	1.4553	5.40723	3.98754	0.00147489	0.0149379
Tb1125.Tb11.v5.0616.1	paraflagellar rod protein, putative	1.45474	5.92793	5.89752	9.97722e-05	0.00156372
Tb1125.2.980:mRNA	retrotransposon hot spot protein 5 (RHS5), degenerate	1.45033	4.90326	4.21813	0.00103646	0.0111574
Tb1125.4.5310:mRNA	Repressor of differentiation kinase 2	1.44972	8.73802	4.8547	0.000407003	0.00505175
Tb1125.6.2170:mRNA	co-chaperone GrpE, putative	1.44888	4.9596	3.20495	0.00513324	0.0431912
Tb1125.5.1650:mRNA	CMGC/DYRK protein kinase, putative	1.44783	7.31268	6.3456	5.70798e-05	0.00100728
Tb1125.7.7090:mRNA	hypothetical protein, conserved	1.44772	7.56019	4.49102	0.000689332	0.00785006
Tb1125.1.2730:mRNA	conserved protein, unknown function	1.44765	6.33419	3.32939	0.00419086	0.0365594
Tb1125.1.1840:mRNA	conserved protein, unknown function	1.44687	7.88897	5.40516	0.000190111	0.00264752
Tb1125.10.6880:mRNA	glyceraldehyde 3-phosphate dehydrogenase, cytosolic	1.4435	5.09056	4.27283	0.000954298	0.0104072
Tb1125.5.2620:mRNA	hypothetical protein, conserved	1.44289	8.43451	5.34199	0.000207011	0.00284856
Tb1125.8.6400:mRNA	hypothetical protein, conserved	1.44289	4.87779	4.17703	0.00110314	0.0116847
Tb1125.1.2640:mRNA	hypothetical protein, conserved	1.44051	5.51758	3.52244	0.00306891	0.0283216
Tb1125.4.4520:mRNA	Cold-shock' DNA-binding domain containing protein, putative	1.43998	6.80171	4.78939	0.000446765	0.005443
Tb1125.9.12360:mRNA	RNA-binding protein, putative	1.43918	6.40181	3.81495	0.00192957	0.0188613
Tb1125.5.1470:mRNA	NADH-cytochrome b5 reductase, putative	1.43878	6.43534	3.65185	0.00249616	0.0236981
Tb1125.10.7840:mRNA	hypothetical protein, conserved	1.4367	5.19034	3.28755	0.00448591	0.0386591
Tb1125.3.5750:mRNA	retrotransposon hot spot protein (RHS, pseudogene), putative	1.43625	4.23465	3.41665	0.0036385	0.0325704
Tb1125.11.12460:mRNA	hypothetical protein, conserved	1.43469	6.44547	5.86559	0.000103927	0.00161515
Tb1125.11.6840:mRNA	hypothetical protein, conserved	1.43423	5.94617	5.68758	0.000130806	0.00194464
Tb1125.10.2250:mRNA	ubiquitin-conjugating enzyme variant Kua homologue, putative	1.43328	7.23095	5.9956	8.80938e-05	0.00142165
Tb1125.10.14540:mRNA	hypothetical protein	1.42713	8.1124	3.48454	0.00326146	0.0298588
Tb1125.9.9270:mRNA	hypothetical protein, conserved	1.42682	5.82344	4.67635	0.000525751	0.00625691
Tb1125.8.6270:mRNA	hypothetical protein, conserved	1.42669	6.47482	5.64769	0.000137807	0.00203563
Tb1125.10.6350:mRNA	trypanin	1.42568	6.26654	5.28756	0.000222872	0.00300348
Tb1125.9.9320:mRNA	MAPK/MAK/MRK overlapping kinase, putative	1.42249	7.66075	4.52852	0.000652299	0.00750225
Tb1125.8.6580:mRNA	Succinate dehydrogenase [ubiquinone] flavoprotein subunit, mitochondrial	1.42209	5.35284	3.19552	0.00521305	0.0437036
Tb1125.10.10340:mRNA	structural maintenance of chromosome 2, putative	1.42168	7.42706	5.90153	9.9263e-05	0.00156165
Tb1125.10.5810:mRNA	The ARF-like 2 binding protein BART, putative	1.4196	9.233	5.61732	0.000143409	0.00211163
Tb1125.Tb11.02.5430:mRNA	hypothetical protein, conserved	1.41891	4.16182	3.14106	0.00569967	0.0468488
Tb1125.3.2260:mRNA	Mitochondrial SSU ribosomal protein, putative	1.4162	4.72678	3.99773	0.00145184	0.0147206
Tb1125.3.2930:mRNA	RNA-binding protein RBP6, putative	1.41528	8.45278	3.7565	0.00211529	0.0204818
Tb1125.3.3330:mRNA	heat shock protein 20, putative	1.41408	4.43345	3.20629	0.005122	0.0431358
Tb1125.9.4840:mRNA	glucose transporter (pseudogene), putative	1.41264	5.84015	3.43404	0.00353779	0.0318229
Tb1125.10.9780:mRNA	ATP-dependent DEAD/H RNA helicase, putative	1.41036	6.46101	5.88416	0.000101488	0.00158524
Tb1125.9.15470:mRNA	kinesin, putative	1.40982	5.27529	4.17557	0.00110558	0.0116865
Tb1125.11.14620:mRNA	expression site-associated gene 2 (ESAG2) protein, putative	1.4092	6.80112	5.0467	0.000310556	0.00398296
Tb1125.7.2390:mRNA	Tripartite attachment complex protein 102	1.40758	6.52304	4.8923	0.000385846	0.004815
Tb1125.11.17000:mRNA	AIR9-like protein	1.40734	9.0818	5.72849	0.000124024	0.00186657
Tb1125.7.6770:mRNA	Acyl CoA binding protein, putative	1.40707	5.90399	3.16353	0.00549347	0.0452746
Tb1125.10.9950:mRNA	hypothetical protein, conserved	1.40679	5.14041	4.31023	0.000902118	0.00996641
Tb1125.Tb09.v4.0152:mRNA	hypothetical protein	1.40657	3.82095	3.58832	0.00276191	0.0259546
Tb1125.8.7410:mRNA	calreticulin, putative	1.40323	7.84037	6.18278	6.97099e-05	0.00118271
Tb1125.7.5140:mRNA	hypothetical protein, conserved	1.40079	6.14074	5.51241	0.000164732	0.0023435
Tb1125.11.14890:mRNA	DNA polymerase alpha/epsilon subunit B, putative	1.4003	5.8942	4.64486	0.000550319	0.0064743
Tb1125.7.3560:mRNA	Component of motile flagella 7	1.39753	8.59151	5.31939	0.000213444	0.0029197
Tb1125.11.11590:mRNA	Eukaryotic translation initiation factor 3 subunit E	1.39662	6.96904	5.65247	0.000136947	0.00202616
Tb1125.7.5790:mRNA	protein disulfide isomerase, putative	1.3964	7.34589	4.96232	0.000349522	0.00443961
Tb1125.10.14220:mRNA	hypothetical protein, conserved	1.39261	5.28055	3.21592	0.005042	0.0426563
Tb1125.5.840:mRNA	Nucleolar protein 111	1.39114	5.84021	3.54084	0.00297973	0.0276088
Tb1125.11.16550:mRNA	Zinc finger protein, C3H1 type-like	1.39096	9.45565	4.38316	0.000808889	0.00903357
Tb1125.6.3100:mRNA	Intraflagellar transport complex B protein 46 C terminal, putative	1.3892	7.2944	4.59065	0.000595543	0.0069445
Tb1125.8.7080:mRNA	hypothetical protein, conserved	1.388	7.54294	4.68913	0.00051611	0.00616598
Tb1125.3.5040:mRNA	hypothetical protein, conserved	1.38732	5.13924	3.39084	0.00379354	0.0336327
Tb1125.5.630:mRNA	acidic phosphatase, putative	1.38598	9.36995	6.35215	5.66264e-05	0.00100311
Tb1125.1.2260:mRNA	small myristoylated protein 1-2	1.38469	8.84481	4.27066	0.000957416	0.0104156
Tb1125.10.6070:mRNA	universal minicircle sequence binding protein 1	1.38421	8.39385	3.84316	0.00184616	0.0181805
Tb1125.9.2075:mRNA	hypothetical protein	1.38274	9.02387	3.79126	0.0020027	0.0194999
Tb1125.Tb11.v5.0774.1	dihydrolipoamide acetyltransferase precursor, putative	1.37996	7.06487	4.91027	0.000376151	0.0047131
Tb1125.5.1640:mRNA	hypothetical protein, conserved	1.37964	7.49457	5.87545	0.000102625	0.0015976
Tb1125.9.10570:mRNA	predicted zinc finger protein	1.37938	7.16957	4.88906	0.000387622	0.00483065
Tb1125.11.7240:mRNA	nexin-dynein regulatory complex 2	1.37906	6.82022	5.70433	0.000127982	0.00191497
Tb1125.6.2880:mRNA	kinesin, putative	1.3787	7.58723	5.9403	9.44837e-05	0.00150636
Tb1125.11.10750:mRNA	pre-mRNA-splicing factor CWC22, putative	1.37866	6.86671	4.40749	0.000780113	0.00874388
Tb1125.10.16030:mRNA	mitogen activated protein kinase 4, putative	1.37857	4.69478	3.18866	0.00527193	0.0441172
Tb1125.9.11540:mRNA	hypothetical protein, conserved	1.37808	8.06902	4.95565	0.000352818	0.00446919
Tb1125.1.4280:mRNA	hypothetical protein, conserved	1.37733	6.5701	3.2925	0.00444993	0.0383848
Tb1125.11.14220:mRNA	Regulator of ESAG9-1	1.37695	8.67778	5.18717	0.000255665	0.0033814
Tb1125.7.700:mRNA	Nucleolar protein 74	1.37455	5.24986	3.44319	0.00348596	0.0314792
Tb1125.11.5840:mRNA	Protein translation factor SUI1 homolog, putative	1.37408	5.78149	4.17542	0.00110584	0.0116865
Tb1125.10.2100:mRNA	elongation factor 1-alpha	1.37303	8.67933	5.91033	9.81564e-05	0.00155154
Tb1125.9.15100:mRNA	hypothetical protein, conserved	1.37289	5.55808	3.98371	0.00148363	0.0149772
Tb1125.2.200:mRNA	expression site-associated gene 3 (ESAG3), degenerate	1.37215	4.93093	3.33446	0.00415649	0.0364313
Tb1125.8.6660:mRNA	paraflagellar rod component, putative	1.36938	8.61276	5.58667	0.000149312	0.0021709
Tb1125.10.7810:mRNA	Pre-rRNA-processing protein ESF1, putative	1.36817	6.65288	3.72367	0.00222773	0.0214581
Tb1125.11.15390:mRNA	hypothetical protein	1.36762	5.86657	4.82501	0.000424586	0.005214
Tb1125.10.6040:mRNA	hypothetical protein	1.36584	7.79054	4.94507	0.000358118	0.00453012
Tb1125.10.10990:mRNA	predicted WD40 repeat protein	1.36375	6.63412	4.82267	0.000426004	0.00521756
Tb1125.6.3870:mRNA	RNA-binding protein, putative	1.36304	5.82238	4.47372	0.000707166	0.00803337
Tb1125.8.5490:mRNA	Nucleolar protein,Nop52, putative	1.36116	4.91065	3.85608	0.00180926	0.0178551
Tb1125.11.2670:mRNA	Nucleoporin NUP59	1.36071	6.41299	3.44733	0.00346278	0.0313004
Tb1125.11.10850:mRNA	hypothetical protein, conserved	1.35965	5.39688	3.35093	0.00404687	0.0356055
Tb1125.Tb11.v5.1046.1	elongation factor 1-alpha, putative	1.3588	8.67049	5.77796	0.000116325	0.00177249
Tb1125.4.2740:mRNA	p25-alpha, putative	1.35852	7.40417	3.54998	0.00293644	0.0272898
Tb1125.10.2090:mRNA	elongation factor 1-alpha	1.3572	8.71219	5.69161	0.00013012	0.00194068
Tb1125.10.15190:mRNA	Basal body protein	1.3562	6.03936	4.21565	0.00104037	0.0111863
Tb1125.10.12700:mRNA	pyruvate dehydrogenase E1 alpha subunit, putative	1.35273	6.80475	5.33656	0.000208535	0.00286527
Tb1125.11.11680:mRNA	2-oxoglutarate dehydrogenase E2 component, putative	1.34999	7.9465	4.75139	0.000471795	0.00569541
Tb1125.8.1890:mRNA	cytochrome c1, heme protein, mitochondrial, putative	1.34853	6.49352	4.62555	0.000565995	0.00663412
Tb1125.Tb11.v5.1026.1	procyclin-associated gene 2-like protein, putative	1.34705	4.72214	3.43752	0.00351798	0.0317064
Tb1125.10.13360:mRNA	Elongation factor Tu, mitochondrial	1.34698	5.6839	3.70358	0.00229963	0.0220817
Tb1125.3.5780:mRNA	hypothetical protein	1.34694	6.59303	3.72244	0.00223208	0.0214757
Tb1125.8.6230:mRNA	hypothetical protein, conserved	1.34651	6.80146	3.57154	0.00283691	0.0265516
Tb1125.11.7550:mRNA	hypothetical protein, conserved	1.34524	6.48667	4.90199	0.000380586	0.00476222
Tb1125.4.5010:mRNA	calreticulin, putative	1.34387	7.1912	5.10988	0.000284445	0.00370982
Tb1125.8.6390:mRNA	lysophospholipase, putative	1.34299	6.24656	4.53132	0.00064962	0.00748074
Tb1125.9.7410:mRNA	expression site-associated gene 2 (ESAG2) protein, putative	1.3426	5.5957	3.17947	0.00535183	0.0445193
Tb1125.11.15850:mRNA	kinteoplast poly(A) polymerase complex 1 subunit	1.34111	6.76387	4.0838	0.00127179	0.0131106
Tb1125.11.14600:mRNA	procyclin-associated gene 2-like protein, putative	1.34073	4.71359	3.48388	0.00326492	0.0298588
Tb1125.11.13230:mRNA	VAMP-associated protein, putative	1.34043	7.96961	4.26453	0.000966307	0.0104999
Tb1125.10.10880:mRNA	ATP-binding cassette sub-family F member 1, putative	1.33945	6.9721	4.54794	0.000633967	0.00734624
Tb1125.10.7500:mRNA	fibrillarin	1.33927	5.99976	3.26882	0.00462491	0.0395986
Tb1125.8.1870:mRNA	Golgi/lysosome glycoprotein 1	1.3349	8.64868	4.3019	0.00091346	0.0100557
Tb1125.5.1900:mRNA	Outer dynein arm docking complex protein 1, putative	1.33362	8.11389	4.30264	0.000912455	0.0100557
Tb1125.3.2960:mRNA	inosine-adenosine-guanosine-nucleosidehydrolase	1.33104	7.41116	4.14436	0.00115937	0.0121412
Tb1125.11.16200:mRNA	cytoskeleton-associated protein 17	1.32733	8.55833	3.91614	0.00164753	0.01647
Tb1125.7.720:mRNA	conserved protein	1.32692	5.87853	3.81818	0.00191983	0.0187859
Tb1125.7.2170:mRNA	Nucleolar protein 168	1.31849	7.53737	3.9411	0.00158486	0.0159296
Tb1125.1.4410:mRNA	SUMO-interacting motif-containing protein	1.31798	6.5513	4.52016	0.000660365	0.00757618
Tb1125.8.3870:mRNA	Nucleolar protein 127	1.31538	7.21308	3.75126	0.0021328	0.0206298
Tb1125.9.11880:mRNA	Mitochondrial SSU ribosomal protein, putative	1.31021	5.47099	3.26905	0.00462314	0.0395986
Tb1125.3.2490:mRNA	hypothetical protein, conserved	1.31013	8.19815	4.66167	0.000537056	0.00636353
Tb1125.4.2140:mRNA	Component of motile flagella 8	1.30942	7.65859	4.71817	0.00049491	0.00592802
Tb1125.5.3280:mRNA	Basal body protein	1.30843	7.17313	4.23133	0.00101597	0.0109751
Tb1125.11.5650:mRNA	replication factor C, subunit 1, putative	1.30793	6.02376	3.37301	0.0039046	0.0344521
Tb1125.Tb11.v5.0716.1	hypothetical protein, conserved	1.30786	9.24923	4.13864	0.00116953	0.0122061
Tb1125.3.900:mRNA	PUB domain containing protein, putative	1.30559	5.79344	3.38819	0.00380985	0.0337449
Tb1125.7.6260:mRNA	TPR repeat, putative	1.30304	6.99175	3.65905	0.00246777	0.0234527
Tb1125.2.1380:mRNA	leucine-rich repeat protein (LRRP), putative	1.30249	6.62091	3.38654	0.00382001	0.0338025
Tb1125.10.9570:mRNA	paraflagellar rod component, putative	1.30178	9.30054	4.21399	0.00104298	0.0112014
Tb1125.10.1450:mRNA	plectin, putative	1.30165	8.48735	3.47173	0.00332933	0.0303294
Tb1125.3.3300:mRNA	Flagellum attachment zone protein 19	1.29978	7.23813	4.12025	0.0012028	0.012511
Tb1125.9.9290:mRNA	polyadenylate-binding protein 1	1.29978	6.8656	4.58382	0.000601516	0.0069965
Tb1125.3.570:mRNA	expression site-associated gene 2 (ESAG2) protein, putative	1.29584	6.77808	3.17678	0.00537545	0.0446201
Tb1125.5.1920:mRNA	hypothetical protein, conserved	1.29572	5.90403	3.18006	0.00534664	0.0445193
Tb1125.8.2430:mRNA	hypothetical protein, conserved	1.29476	7.35902	3.76255	0.00209521	0.0203299
Tb1125.10.1350:mRNA	hypothetical protein, conserved	1.28995	6.34643	3.67787	0.00239517	0.0228332
Tb1125.11.9530:mRNA	14-3-3 protein 1	1.28674	8.32723	3.73131	0.002201	0.0212228
Tb1125.5.4010:mRNA	Enriched in surface-labeled proteome protein 4	1.28544	6.83046	3.3019	0.00438239	0.0379083
Tb1125.10.12710:mRNA	heat shock protein 110, putative	1.284	7.9906	3.92622	0.00162191	0.016249
Tb1125.10.14460:mRNA	leucine-rich repeat protein (LRRP), putative	1.28382	7.72279	3.80632	0.00195588	0.0190781
Tb1125.11.12530:mRNA	Flagellum attachment zone protein 3	1.28335	7.18945	4.07405	0.00129096	0.0132639
Tb1125.11.14300:mRNA	Dynein intermediate chain, axonemal	1.28027	7.39244	4.08893	0.00126184	0.0130226
Tb1125.11.6440:mRNA	hypothetical protein, conserved	1.27937	9.15473	3.41476	0.00364963	0.0326384
Tb1125.Tb11.v5.0231.1	75 kDa invariant surface glycoprotein, putative	1.27822	6.31554	3.5995	0.00271307	0.0255737
Tb1125.5.2090:mRNA	kinesin, putative	1.27763	7.59466	3.50916	0.00313497	0.0288733
Tb1125.10.14490:mRNA	hypothetical protein, conserved	1.27762	7.71392	4.33255	0.000872423	0.00965715
Tb1125.8.5220:mRNA	hypothetical protein, conserved	1.27657	7.34961	3.32246	0.00423829	0.0369382
Tb1125.7.7080:mRNA	mitochondrial glycoprotein-like protein	1.27631	6.10432	3.27002	0.00461583	0.0395942
Tb1125.11.2510:mRNA	NUC173 domain containing protein, putative	1.27463	6.50602	3.45335	0.00342936	0.0310591
Tb1125.4.1650:mRNA	hypothetical protein, conserved	1.26889	7.35966	3.35286	0.00403426	0.0355284
Tb1125.11.13500:mRNA	par1	1.26651	8.54467	4.00418	0.00143747	0.0146069
Tb1125.7.7050:mRNA	hypothetical protein, conserved	1.26534	6.95342	3.46848	0.00334683	0.0304308
Tb1125.10.1060:mRNA	T-complex protein 1, delta subunit, putative	1.26316	6.47326	3.58578	0.00277312	0.0260072
Tb1125.10.2110:mRNA	elongation factor 1-alpha	1.26184	8.34447	4.21223	0.00104577	0.0112053
Tb1125.2.560:mRNA	retrotransposon hot spot protein 4 (RHS4), putative	1.26167	6.12925	3.43594	0.00352699	0.0317567
Tb1125.1.2420:mRNA	hypothetical protein	1.25943	5.50593	3.29909	0.00440243	0.0380461
Tb1125.11.3290:mRNA	Tripartite attachment complex protein 166	1.25814	7.64611	3.89343	0.00170681	0.0169891
Tb1125.7.6690:mRNA	Trypanosoma specific protein, unknown function	1.25541	8.94356	3.58605	0.00277191	0.0260072
Tb1125.2.450:mRNA	retrotransposon hot spot protein 4 (RHS4), putative	1.25478	5.51135	3.32109	0.00424776	0.0369859
Tb1125.10.14240:mRNA	N-myristoyltransferase	1.25201	6.0888	3.31517	0.00428882	0.0372732
Tb1125.11.13250:mRNA	eukaryotic translation initiation factor 2 gamma, putative	1.24795	7.59446	3.75734	0.00211249	0.0204761
Tb1125.11.3070:mRNA	ribosome assembly protein RRB1, putative	1.24008	6.11067	3.21527	0.00504737	0.0426628
Tb1125.4.2080:mRNA	Coiled-coil and C2 domain-containing protein	1.23643	7.51407	3.69731	0.00232254	0.0222324
Tb1125.10.540:mRNA	ATP-dependent RNA helicase SUB2, putative	1.22787	8.62473	3.40523	0.0037063	0.0330493
Tb1125.11.12510:mRNA	hypothetical protein, conserved	1.22736	7.84504	3.17396	0.00540033	0.0447864
Tb1125.6.4970:mRNA	serine/arginine-rich protein specific kinase SRPK, putative	1.21653	7.25891	3.23616	0.00487796	0.0414963
Tb1125.2.4810:mRNA	Component of motile flagella 5	1.21548	8.36258	3.1665	0.00546681	0.0451757
Tb1125.9.12630:mRNA	glycerol kinase, glycosomal	-1.23194	6.76092	-3.12981	0.00580594	0.0475953
Tb1125.6.2530:mRNA	hypothetical protein	-1.23196	7.0818	-3.30191	0.00438229	0.0379083
Tb1125.11.5350:mRNA	myo-inositol/proton symporter (MIT)	-1.25704	6.84145	-3.98676	0.00147666	0.0149395
Tb1125.11.7290:mRNA	pantothenate kinase subunit, putative	-1.26514	7.14859	-3.48687	0.00324928	0.0297781
Tb1125.6.2830:mRNA	GTPase activating protein, conserved	-1.27121	6.83599	-3.2313	0.00491683	0.0417885
Tb1125.8.3770:mRNA	Mitogen-activated protein kinase 10, putative	-1.2747	7.97116	-4.72272	0.000491678	0.00589694
Tb1125.7.5450:mRNA	lipin	-1.28106	6.63043	-3.42776	0.00357381	0.0320845
Tb1125.9.4230:mRNA	fatty acyl CoA synthetase 4	-1.28251	6.10286	-3.28203	0.00452639	0.0388992
Tb1125.11.3850:mRNA	AMP deaminase, putative	-1.28274	7.26654	-3.45	0.00344794	0.0311968
Tb1125.9.4310:mRNA	tricarboxylate carrier, putative	-1.29141	7.04684	-3.56232	0.00287902	0.02681
Tb1125.4.2240:mRNA	Aminotransferase class IV, putative	-1.29489	6.05993	-3.76946	0.00207253	0.0201521
Tb1125.9.6360:mRNA	hypothetical protein, conserved	-1.2951	5.54646	-3.35883	0.00399541	0.0352198
Tb1125.8.1330:mRNA	60S ribosomal protein L7a, putative	-1.30815	6.75827	-3.3501	0.00405234	0.0356197
Tb1125.11.8170:mRNA	Mitogen-activated protein kinase 8, putative	-1.31476	6.09016	-4.43573	0.000748071	0.00844617
Tb1125.11.15840:mRNA	L-Lysine transport protein, putative	-1.31541	8.09245	-4.65416	0.000542939	0.00641195
Tb1125.10.8920:mRNA	ras-like small GTPase, putative	-1.31588	4.87922	-3.50793	0.00314118	0.0288733
Tb1125.4.840:mRNA	Histidine kinase-, DNA gyrase B-, and HSP90-like ATPase, putative	-1.3169	4.64794	-3.68679	0.00236157	0.022536
Tb1125.11.780:mRNA	hypothetical protein, conserved	-1.31708	8.38634	-4.82317	0.000425701	0.00521756
Tb1125.11.8470:mRNA	zinc finger protein family member, putative	-1.31803	7.4064	-4.8634	0.000402	0.00500309
Tb1125.10.4810:mRNA	hypothetical protein, conserved	-1.3212	4.72435	-3.52941	0.0030348	0.0280628
Tb1125.11.835:mRNA	telomerase RNA component	-1.32298	5.39362	-3.62954	0.00258631	0.0244786
Tb1125.11.15970:mRNA	Guanine nucleotide exchange factor in Golgi transport N-terminal/Sec7 domain containing protein, putative	-1.32384	6.33222	-3.47116	0.0033324	0.0303294
Tb1125.10.15140:mRNA	hypothetical protein, conserved	-1.32416	4.12176	-3.20867	0.00510214	0.0430077
Tb1125.4.3920:mRNA	CRAL/TRIO domain containing protein, putative	-1.32562	6.20103	-3.37457	0.00389481	0.0343985
Tb1125.9.6100:mRNA	PTP1-interacting protein, 39 kDa	-1.32656	4.18897	-3.17937	0.00535272	0.0445193
Tb1125.7.6300:mRNA	WD domain, G-beta repeat, putative	-1.32922	5.40239	-3.62114	0.00262112	0.024779
Tb1125.4.3410:mRNA	selenoprotein, putative	-1.33472	5.13523	-3.24967	0.00477161	0.0407415
Tb1125.8.3890:mRNA	hypothetical protein, conserved	-1.33546	4.66921	-3.82428	0.00190158	0.0186665
Tb1125.11.11340:mRNA	gamma-tubulin complex component 3	-1.33553	5.67119	-4.06058	0.00131792	0.0135109
Tb1125.3.3160:mRNA	Nuclear poly(A) polymerase 1	-1.33719	5.82636	-3.45575	0.0034161	0.0309969
Tb1125.3.3380:mRNA	TFIIF-stimulated CTD phosphatase, putative	-1.33819	3.84429	-3.18003	0.0053469	0.0445193
Tb1125.8.3080:mRNA	hypothetical protein, conserved	-1.34085	5.27115	-3.24252	0.00482758	0.0411434
Tb1125.5.1330:mRNA	hypothetical protein, conserved	-1.34222	3.98436	-3.40081	0.00373286	0.0331583
Tb1125.3.4190:mRNA	endosomal integral membrane protein, putative	-1.34479	4.87666	-3.86813	0.00177551	0.0175972
Tb1125.11.6580:mRNA	hypothetical protein, conserved	-1.34495	4.5919	-3.26216	0.00467535	0.0399566
Tb1125.3.3620:mRNA	SUMO-interacting motif-containing protein	-1.34879	4.67718	-3.54601	0.00295515	0.027436
Tb1125.11.960:mRNA	ATPase, putative	-1.35993	4.1621	-3.12021	0.00589812	0.0482228
Tb1125.11.11160:mRNA	Low-affinity phosphate transporter PHO91 (fragment)	-1.36041	5.84017	-4.49545	0.000684844	0.00781822
Tb1125.4.960:mRNA	WD domain, G-beta repeat, putative	-1.3634	6.52264	-3.74139	0.00216626	0.0209314
Tb1125.11.5610:mRNA	Rab-GTPase-TBC domain containing protein, putative	-1.36411	4.01568	-3.42067	0.00361495	0.032391
Tb1125.10.4780:mRNA	GPI inositol deacylase precursor	-1.36591	5.16253	-4.49846	0.000681808	0.00779317
Tb1125.11.14560:mRNA	Cleavage and polyadenylation specificity factor CPSF160, putative	-1.36749	5.82823	-3.13451	0.00576128	0.0472712
Tb1125.5.1130:mRNA	hypothetical protein, conserved	-1.3681	5.98891	-4.91531	0.00037348	0.00468716
Tb1125.8.6730:mRNA	Enriched in surface-labeled proteome protein 24	-1.36863	6.98466	-5.85402	0.000105479	0.00163377
Tb1125.10.12780:mRNA	Zinc finger CCCH domain-containing protein 37	-1.36933	6.21207	-5.07971	0.000296609	0.00385216
Tb1125.10.2820:mRNA	hypothetical protein, conserved	-1.37294	3.29862	-3.15973	0.00552776	0.0455167
Tb1125.7.2560:mRNA	hypothetical protein, conserved	-1.37393	5.08378	-3.59491	0.00273301	0.0257354
Tb1125.4.3440:mRNA	Basal body protein 50kDa	-1.37403	4.49245	-3.67343	0.00241212	0.0229711
Tb1125.5.2300:mRNA	formin, putative	-1.37589	6.04959	-3.93078	0.00161046	0.0161517
Tb1125.3.4220:mRNA	Zn-finger domain protein, putative	-1.37634	5.78143	-4.60836	0.00058035	0.00678445
Tb1125.2.6150:mRNA	adenosine transporter 2	-1.37861	5.49693	-4.2191	0.00103495	0.011154
Tb1125.3.5120:mRNA	Ankyrin repeats (3 copies), putative	-1.38533	5.08286	-4.10215	0.00123655	0.0128045
Tb1125.2.3190:mRNA	Got1/Sft2-like family, putative	-1.38622	3.48414	-3.33845	0.00412969	0.0362652
Tb1125.3.2590:mRNA	hypothetical protein	-1.38696	5.99267	-5.30046	0.000218997	0.0029693
Tb1125.3.2130:mRNA	RNA pseudouridylate synthase, putative	-1.39138	4.39128	-3.85622	0.00180886	0.0178551
Tb1125.9.12320:mRNA	cystathione gamma lyase, putative	-1.39246	5.02204	-3.64509	0.00252313	0.0239051
Tb1125.11.7410:mRNA	MSP-A, putative	-1.3932	5.26388	-3.69566	0.00232864	0.0222678
Tb1125.8.7120:mRNA	squalene synthase, putative	-1.39493	4.5965	-3.12594	0.00584296	0.0478564
Tb1125.Tb11.v5.0781.1	MIZ/SP-RING zinc finger, putative	-1.39502	4.0247	-3.39397	0.00377438	0.0334949
Tb1125.10.4260:mRNA	hypothetical protein, conserved	-1.39518	5.61655	-5.3917	0.000193584	0.00269184
Tb1125.3.4390:mRNA	dihydrolipoamide dehydrogenase	-1.39621	4.3938	-3.56409	0.00287091	0.0267614
Tb1125.8.8130:mRNA	hypothetical protein, conserved	-1.39719	5.60601	-4.20173	0.00106254	0.0113456
Tb1125.11.5310:mRNA	PPPDE putative peptidase domain containing protein, putative	-1.39971	4.23504	-4.20995	0.00104938	0.011231
Tb1125.11.7220:mRNA	neurobeachin/beige protein, putative	-1.40502	7.33389	-5.21834	0.00024496	0.00326117
Tb1125.Tb11.v5.0578.1	Plasma-membrane choline transporter, putative	-1.40562	6.43252	-4.47198	0.000708982	0.00804412
Tb1125.2.5130:mRNA	hypothetical protein, conserved	-1.40613	4.61098	-4.18052	0.00109729	0.0116495
Tb1125.11.9060:mRNA	DnaJ domain containing protein, putative	-1.40675	3.46036	-3.24618	0.00479888	0.0409366
Tb1125.8.7670:mRNA	amino acid transporter, putative	-1.40754	4.05745	-3.40166	0.00372773	0.0331446
Tb1125.9.3120:mRNA	STE/STE11 serine/threonine-protein kinase, putative	-1.40784	6.11364	-4.05499	0.00132928	0.0135822
Tb1125.8.3930:mRNA	Gryzun, putative trafficking through Golgi, putative	-1.41051	4.263	-4.13997	0.00116715	0.0121951
Tb1125.8.6850:mRNA	Zinc finger, C3HC4 type (RING finger)/EF-hand domain pair, putative	-1.41124	4.82576	-4.05066	0.00133815	0.0136427
Tb1125.9.4370:mRNA	GTPase activating protein, putative	-1.4117	6.47046	-4.33205	0.000873081	0.00965715
Tb1125.Tb11.v5.0568.1	hypothetical protein, conserved	-1.41224	3.72344	-4.0222	0.00139807	0.0142378
Tb1125.10.10720:mRNA	Tetraspanin family, putative	-1.41552	4.87967	-3.59014	0.00275387	0.0259055
Tb1125.10.8430:mRNA	40S ribosomal protein S12, putative	-1.41568	6.35966	-4.05675	0.00132569	0.0135741
Tb1125.10.7970:mRNA	Organic solute transporter Ostalpha, putative	-1.41665	3.9818	-3.21061	0.00508592	0.0429101
Tb1125.3.3990:mRNA	KREPB6	-1.41872	3.67172	-3.94905	0.00156544	0.0157515
Tb1125.8.3500:mRNA	mms19 nucleotide excision repair protein homolog	-1.42142	3.79286	-3.4552	0.00341914	0.0309969
Tb1125.8.1940:mRNA	endosomal integral membrane protein, putative	-1.42575	4.90372	-4.99142	0.000335522	0.00427351
Tb1125.7.6860:mRNA	expression site-associated gene 5 (ESAG5) protein, putative	-1.42768	3.83219	-3.48272	0.003271	0.0298588
Tb1125.9.7760:mRNA	DENN (AEX-3) domain containing protein, putative	-1.43537	5.27292	-4.65912	0.000539046	0.00637411
Tb1125.8.3920:mRNA	mms19 nucleotide excision repair protein homolog	-1.44151	4.33099	-3.86442	0.00178581	0.0176803
Tb1125.8.2720:mRNA	Putative serine esterase (DUF676), putative	-1.44326	4.24659	-3.31736	0.00427357	0.0371756
Tb1125.11.12590:mRNA	Der1-like family, putative	-1.44888	4.28989	-4.45691	0.000724963	0.00819527
Tb1125.10.10810:mRNA	adenosine deaminase-like protein	-1.44935	3.41458	-3.43069	0.00355698	0.0319644
Tb1125.7.4960:mRNA	hypothetical protein, conserved	-1.45425	4.00554	-3.20286	0.00515084	0.0432998
Tb1125.10.3750:mRNA	Endonuclease/Exonuclease/phosphatase family, putative	-1.45432	6.39574	-5.97561	9.03484e-05	0.00144792
Tb1125.11.6290:mRNA	HIT zinc finger, putative	-1.45437	3.31725	-3.30709	0.00434556	0.0376955
Tb1125.11.16850:mRNA	Golgi transport complex subunit 5, putative	-1.4566	5.16184	-4.46086	0.000720741	0.00815752
Tb1125.7.5290:mRNA	hypothetical protein, conserved	-1.46044	4.62985	-4.15992	0.00113222	0.0119108
Tb1125.11.1070:mRNA	glycosomal transporter (GAT3), putative	-1.46127	6.70142	-7.17499	2.169e-05	0.00044578
Tb1125.Tb10.v4.0046:mRNA	transporter, putative	-1.46157	4.08794	-4.1495	0.00115033	0.0120602
Tb1125.3.3850:mRNA	COPII coat assembly protein sec16	-1.46267	5.66581	-4.10687	0.00122767	0.0127267
Tb1125.10.10670:mRNA	kinetoplastid-specific dual specificity phosphatase, putative	-1.46291	5.46941	-5.05778	0.0003058	0.00394934
Tb1125.6.4410:mRNA	S-adenosylmethionine decarboxylase	-1.46582	4.1326	-4.05162	0.00133619	0.0136377
Tb1125.9.7740:mRNA	lipid-like atypical dual specificity phosphatase, putative	-1.46712	5.28693	-4.49915	0.000681115	0.00779317
Tb1125.10.14020:mRNA	hypothetical protein, conserved	-1.47002	4.09611	-3.32944	0.00419053	0.0365594
Tb1125.9.4940:mRNA	presenilin-like aspartic peptidase, putative	-1.47301	3.62903	-4.19699	0.0010702	0.011388
Tb1125.9.12690:mRNA	prenyl protein specific carboxyl methyltransferase	-1.47385	3.66329	-3.41077	0.00367323	0.0327861
Tb1125.11.15960:mRNA	amino acid transporter, putative	-1.47424	5.74774	-6.17298	7.0562e-05	0.00119285
Tb1125.Tb11.v5.0330.1	THT1 - hexose transporter, putative	-1.47478	8.53841	-7.2795	1.93101e-05	0.000416589
Tb1125.5.1780:mRNA	hypothetical protein, conserved	-1.4812	5.19694	-4.29527	0.000922611	0.0101323
Tb1125.8.3490:mRNA	Gryzun, putative trafficking through Golgi, putative	-1.48493	5.58043	-4.1183	0.0012064	0.0125203
Tb1125.11.16660:mRNA	Dopey, N-terminal, putative	-1.48501	6.92402	-4.85803	0.000405081	0.00503466
Tb1125.8.6080:mRNA	Glycerophosphoryl diester phosphodiesterase family, putative	-1.48511	3.44545	-3.92037	0.00163673	0.0163797
Tb1125.11.10060:mRNA	Biotin--acetyl-CoA-carboxylase ligase, putative	-1.4858	4.50043	-4.84124	0.000414874	0.00512593
Tb1125.4.4010:mRNA	amino acid transporter, putative	-1.48656	3.45941	-4.16542	0.00112278	0.0118384
Tb1125.10.8050:mRNA	TFIIF-stimulated CTD phosphatase, putative	-1.48905	5.25381	-5.7276	0.000124167	0.00186657
Tb1125.5.1260:mRNA	Sulfate transporter N-terminal domain with GLY motif/Sulfate transporter family, putative	-1.49136	5.13483	-4.78093	0.00045221	0.00549485
Tb1125.8.8220:mRNA	amino acid transporter, putative	-1.49309	4.19745	-3.61659	0.00264017	0.0249119
Tb1125.3.2860:mRNA	hypothetical protein, conserved	-1.49997	2.86578	-4.08143	0.00127642	0.0131437
Tb1125.11.3630:mRNA	nucleobase/nucleoside transporter 8.3	-1.50197	4.08748	-5.35361	0.000203784	0.00281604
Tb1125.5.1820:mRNA	60S acidic ribosomal protein, putative	-1.50416	4.86428	-4.41832	0.000767656	0.00863567
Tb1125.6.4060:mRNA	Eukaryotic protein of unknown function (DUF872), putative	-1.50525	3.50934	-3.28253	0.00452272	0.0388992
Tb1125.11.12870:mRNA	hypothetical protein, conserved	-1.51108	3.46932	-4.49358	0.000686733	0.00783011
Tb1125.3.4370:mRNA	Vesicle coat protein involved in Golgi to plasma membrane transport, putative	-1.51167	4.41625	-4.52031	0.000660226	0.00757618
Tb1125.Tb11.0870:mRNA	hypothetical protein	-1.51613	2.94009	-3.26649	0.00464249	0.0397124
Tb1125.10.9610:mRNA	hypothetical protein	-1.51845	5.52315	-5.4109	0.000188653	0.00263118
Tb1125.11.9030:mRNA	cation transporter, putative	-1.51856	2.8756	-3.65916	0.00246736	0.0234527
Tb1125.6.3600:mRNA	LSU ribosomal protein, mitochondrial, putative	-1.51965	4.8479	-4.18351	0.00109233	0.0116101
Tb1125.9.3100:mRNA	hypothetical protein, conserved	-1.52033	5.04859	-6.30249	6.01622e-05	0.00104571
Tb1125.3.1330:mRNA	hypothetical protein, conserved	-1.52093	5.47861	-6.10765	7.65338e-05	0.00127286
Tb1125.6.710:mRNA	dephospho-CoA kinase, putative	-1.52097	3.03279	-3.50286	0.00316683	0.0290513
Tb1125.6.650:mRNA	hypothetical protein, conserved	-1.52143	6.72333	-7.17484	2.16936e-05	0.00044578
Tb1125_10_v4.snoRNA.0012:snoRNA:snoRNA	term	-1.52214	1.5254	-3.1693	0.00544182	0.0450901
Tb1125.8.6610:mRNA	hypothetical protein, conserved	-1.52359	3.28318	-3.91502	0.00165039	0.0164808
Tb1125.7.1460:mRNA	hypothetical protein, conserved	-1.5248	5.71027	-4.69705	0.000510239	0.00610373
Tb1125.7.2470:mRNA	GTPase activating protein, putative	-1.52835	5.45493	-6.69722	3.74928e-05	0.000697577
Tb1125.10.7360:mRNA	ATP-binding cassette protein, putative	-1.52918	5.10638	-5.6894	0.000130496	0.00194315
Tb1125.6.2360:mRNA	adenosine kinase, putative	-1.52975	3.22809	-4.24473	0.000995606	0.0107803
Tb1125.9.12960:mRNA	transporter, putative	-1.53004	5.42533	-5.68111	0.000131916	0.00195602
Tb1125.6.1980:mRNA	LMBR1-like membrane protein, putative	-1.53022	6.26138	-6.42565	5.1801e-05	0.000926507
Tb1125.11.9070:mRNA	palmitoyl acyltransferase 4, putative	-1.53175	3.82302	-4.33425	0.000870206	0.00964844
Tb1125.5.3530:mRNA	hypothetical protein, conserved	-1.53205	4.51547	-4.82006	0.000427599	0.00523017
Tb1125.6.2730.2:mRNA	hypothetical protein, conserved	-1.53227	6.47717	-7.22803	2.04445e-05	0.00043261
Tb1125.5.950:mRNA	monothiol glutaredoxin, putative	-1.53373	3.27216	-4.53994	0.000641453	0.00741439
Tb1125.4.3500:mRNA	Amastin surface glycoprotein, putative	-1.53402	4.1508	-4.12735	0.00118985	0.0123902
Tb1125.2.4870:mRNA	kinetoplastid-specific dual specificity phosphatase, putative	-1.53502	3.3999	-4.65171	0.000544874	0.00641841
Tb1125.Tb11.0370:mRNA	chrXI additional, unordered contigs	-1.5354	4.8707	-5.41277	0.000188179	0.00262854
Tb1125.7.1790:mRNA	Adenine phosphoribosyltransferase, putative	-1.53574	3.58711	-4.34651	0.00085438	0.00949574
Tb1125.11.11370:mRNA	receptor for activated C kinase 1	-1.53734	7.20325	-6.04498	8.27816e-05	0.00135244
Tb1125.10.12480:mRNA	UAA transporter family, putative	-1.53837	3.40414	-3.5227	0.00306761	0.0283216
Tb1125_10_v4.snoRNA.0075:snoRNA:snoRNA	term	-1.53846	1.29762	-3.17851	0.00536026	0.044534
Tb1125.10.13580:mRNA	major facilitator superfamily protein (MFS), putative	-1.5408	5.46202	-6.16657	7.11245e-05	0.00120016
Tb1125.6.4240.1:mRNA	hypothetical protein, conserved	-1.54335	3.38536	-4.68198	0.000521477	0.00621508
Tb1125.8.6720:mRNA	hypothetical protein, conserved	-1.54383	6.57458	-6.32275	5.8692e-05	0.00102941
Tb1125.5.1790:mRNA	Mitochondrial SSU ribosomal protein, putative	-1.54596	4.73151	-5.35911	0.000202278	0.00280009
Tb1125.11.11360:mRNA	receptor for activated C kinase 1	-1.54601	7.22688	-6.12418	7.4973e-05	0.00124915
Tb1125.6.5110:mRNA	damage-specific DNA binding protein, putative	-1.54916	4.7345	-5.18124	0.00025776	0.00340016
Tb1125_09_v4.snoRNA.0020:snoRNA	C/D snoRNA	-1.54978	3.06026	-4.17905	0.00109976	0.0116622
Tb1125.7.5940:mRNA	Protein Associated with Differentiation	-1.55102	6.53623	-5.91049	9.81365e-05	0.00155154
Tb1125.8.1920:mRNA	histone-lysine n-methyltransferase	-1.55185	3.58511	-4.84491	0.000412715	0.00511579
Tb1125.8.5440:mRNA	flagellar calcium-binding 24 kDa protein	-1.55397	2.91945	-3.93533	0.00159913	0.0160556
Tb1125.2.4390:mRNA	double-strand break repair protein MRE11	-1.55427	5.02649	-5.0242	0.000320472	0.0040931
Tb1125.7.3480:mRNA	hypothetical protein	-1.55569	3.07931	-3.33026	0.00418495	0.0365594
Tb1125.5.4100:mRNA	WD domain, G-beta repeat, putative	-1.55631	4.0158	-5.74238	0.000121808	0.00184347
Tb1125_09_v4.snoRNA.0021:snoRNA	C/D snoRNA	-1.55643	3.0539	-4.2419	0.000999865	0.0108137
Tb1125.10.7900:mRNA	hypothetical protein, conserved	-1.55831	3.50611	-4.28686	0.00093435	0.0102369
Tb1125.1.2410:mRNA	beta tubulin, pseudogene	-1.56064	4.13824	-5.80523	0.000112304	0.00172218
Tb1125.7.1710:mRNA	eukaryotic peptide chain release factor subunit 1, putative	-1.56079	3.8554	-4.01745	0.00140836	0.0143268
Tb1125.10.15100:mRNA	hypothetical protein, conserved	-1.5622	2.89523	-3.98259	0.00148623	0.0149871
Tb1125.4.3990:mRNA	amino acid transporter, putative	-1.56363	3.48824	-5.08092	0.000296108	0.00385107
Tb1125.11.6640:mRNA	cytochrome b5, putative	-1.56651	3.53434	-5.09579	0.000290058	0.0037777
Tb1125.10.6420:mRNA	hypothetical protein	-1.56736	3.32546	-3.89428	0.00170457	0.0169851
Tb1125.8.8300:mRNA	amino acid transporter, putative	-1.572	7.71383	-7.96581	9.26852e-06	0.00022495
Tb1125.10.9080:mRNA	pteridine transporter, putative	-1.572	7.85201	-6.05504	8.17426e-05	0.00134497
Tb1125.11.3220:mRNA	metacaspase	-1.57332	3.74443	-3.83582	0.00186752	0.0183712
Tb1125_09_v4.snoRNA.0022:snoRNA	C/D snoRNA	-1.57567	3.04136	-4.37468	0.000819186	0.00913753
Tb1125.6.4160.1:mRNA	hypothetical protein, conserved	-1.5757	3.55806	-3.56635	0.00286055	0.0266918
Tb1125.7.2220:mRNA	hypothetical protein, conserved	-1.57824	4.66166	-5.11403	0.000282813	0.00369897
Tb1125.8.7660:mRNA	amino acid transporter (pseudogene), putative	-1.58006	5.81954	-6.51479	4.65392e-05	0.00084382
Tb1125.8.2130:mRNA	cyclic nucleotide-binding domain containing protein, putative	-1.58154	3.63174	-3.16445	0.00548523	0.0452629
Tb1125_09_v4.snoRNA.0017:snoRNA	C/D snoRNA	-1.5817	3.02481	-4.39797	0.000791242	0.00884718
Tb1125.9.4550:mRNA	SUMO-interacting motif-containing protein	-1.58221	3.16326	-4.16152	0.00112946	0.0118953
Tb1125.3.2880:mRNA	Mitochondrial ATP synthase subunit, putative	-1.58385	4.15086	-4.94271	0.000359313	0.00453902
Tb1125.11.15730:mRNA	cyclic nucleotide-binding domain containing protein, putative	-1.58532	3.81127	-5.15056	0.000268889	0.00352683
Tb1125_10_v4.snoRNA.0077:snoRNA:snoRNA	term	-1.58585	1.26359	-3.48332	0.0032679	0.0298588
Tb1125.10.5330:mRNA	40S ribosomal protein S18, putative	-1.58629	5.09982	-5.43982	0.000181478	0.00255812
Tb1125.10.3300:mRNA	Domain of unknown function (DUF4206), putative	-1.58801	3.36623	-3.88364	0.00173307	0.0172043
Tb1125.9.13630:mRNA	hypothetical protein, conserved	-1.58892	4.19321	-5.22566	0.000242518	0.00323603
Tb1125.8.7170:mRNA	inositol polyphosphate 1-phosphatase, putative	-1.5893	3.32143	-4.8306	0.000421214	0.00518403
Tb1125.Tb11.v5.0453.1	hypothetical protein, conserved	-1.59025	3.87919	-5.47338	0.000173516	0.0024609
Tb1125.11.660:mRNA	predicted zinc finger protein	-1.59229	2.08806	-3.56015	0.00288907	0.0268765
Tb1125.8.8240:mRNA	amino acid transporter, putative	-1.59264	2.93952	-3.31049	0.00432165	0.0375233
Tb1125.10.14710:mRNA	40S ribosomal protein S2, putative	-1.59294	7.06877	-5.81787	0.000110492	0.00170665
Tb1125.2.6130:mRNA	ABC transporter, putative	-1.59414	5.34631	-5.30317	0.000218193	0.00296275
Tb1125.Tb11.v5.0243.1	40S ribosomal protein S18, putative	-1.59439	5.04431	-5.37884	0.000196966	0.00273475
Tb1125.8.1310:mRNA	mitochondrial carrier protein	-1.5962	4.51356	-4.74623	0.000475311	0.00572292
Tb1125.10.6920:mRNA	hypothetical protein	-1.60148	4.37961	-6.08941	7.82983e-05	0.00129753
Tb1125.Tb11.v5.0831.1	kinesin motor domain containing protein, putative	-1.60152	4.25301	-5.07167	0.000299941	0.00388024
Tb1125.6.2040:mRNA	nitrate reductase, putative	-1.60229	3.17895	-3.86167	0.00179352	0.0177377
Tb1125.10.5340:mRNA	40S ribosomal protein S18, putative	-1.60453	5.45737	-5.68065	0.000131995	0.00195602
Tb1125.3.2400:mRNA	palmitoyl acyltransferase 10, putative	-1.60463	3.41339	-3.82143	0.0019101	0.0187105
Tb1125.10.8700:mRNA	selenoprotein, putative	-1.60578	2.44297	-3.22415	0.00497469	0.0422027
Tb1125_10_v4.snoRNA.0071:snoRNA:snoRNA	term	-1.60659	0.952029	-3.33269	0.00416856	0.0365025
Tb1125.11.6570:mRNA	Nodulin-like, putative	-1.6071	6.43124	-6.89538	2.97821e-05	0.00058223
Tb1125.Tb11.v5.0333.1	THT1 - hexose transporter, putative, fragment	-1.60723	3.73141	-5.80765	0.000111955	0.00172218
Tb1125.1.4740:mRNA	FAM91 N-terminus/FAM91 C-terminus, putative	-1.60798	6.49706	-6.04295	8.29929e-05	0.0013535
Tb1125.11.16900.1	hypothetical protein	-1.61021	3.76756	-5.28667	0.000223141	0.00300348
Tb1125.10.4870:mRNA	tRNA-dihydrouridine synthase 2, putative	-1.61031	4.83212	-6.35057	5.67357e-05	0.00100313
Tb1125.11.16650:mRNA	hypothetical protein, conserved	-1.61085	5.23324	-6.07655	7.95681e-05	0.00131622
Tb1125.Tb11.v5.0433.1	hypothetical protein, conserved	-1.61397	3.1102	-4.26205	0.000969928	0.0105146
Tb1125.8.8110:mRNA	hypothetical protein, conserved	-1.61439	4.07691	-6.32235	5.87202e-05	0.00102941
Tb1125.10.2460.1:mRNA	DnaJ domain containing protein, putative	-1.61515	4.86266	-6.77167	3.43671e-05	0.000648557
Tb1125_09_v4.snoRNA.0018:snoRNA	C/D snoRNA	-1.6177	2.84603	-4.57562	0.000608773	0.00707201
Tb1125.11.2480:mRNA	hypothetical protein	-1.61771	5.70969	-7.26077	1.97148e-05	0.000420959
Tb1125.10.13680:mRNA	lipase domain protein, putative	-1.61922	3.73393	-3.29773	0.00441227	0.0380955
Tb1125.9.9170:mRNA	hypothetical protein, conserved	-1.62103	3.30698	-4.7753	0.00045588	0.00553219
Tb1125.1.2370:mRNA	beta tubulin	-1.62119	6.15424	-9.04809	3.19876e-06	9.44703e-05
Tb1125.11.13150:mRNA	UEV domain/Zinc finger, C3HC4 type (RING finger), putative	-1.62142	3.22155	-5.11128	0.000283895	0.00370788
Tb1125.11.16940:mRNA	MIZ/SP-RING zinc finger, putative	-1.62275	4.20202	-3.68951	0.00235145	0.0224626
Tb1125.10.14120:mRNA	hypothetical protein	-1.62465	3.47192	-4.7678	0.000460812	0.00557739
Tb1125.Tb11.v5.0864.1	receptor-type adenylate cyclase GRESAG 4, putative	-1.62985	0.650682	-3.22845	0.00493988	0.0419459
Tb1125.7.1680:mRNA	Uncharacterised conserved protein (DUF2305), putative	-1.63197	4.02388	-4.74372	0.000477033	0.00573619
Tb1125.1.2350:mRNA	beta tubulin	-1.63605	6.14928	-8.77222	4.15322e-06	0.000113624
Tb1125.Tb11.v5.0469.1	beta tubulin, putative	-1.63628	6.15252	-9.21147	2.74879e-06	8.44455e-05
Tb1125.7.980:mRNA	hypothetical protein, conserved	-1.63849	4.85639	-6.18135	6.98343e-05	0.00118271
Tb1125.1.2390:mRNA	beta tubulin	-1.63967	6.14334	-8.87234	3.77484e-06	0.000106663
Tb1125.8.5150:mRNA	hypothetical protein, conserved	-1.64045	1.82276	-3.72184	0.00223419	0.0214757
Tb1125.3.5480:mRNA	hypothetical protein, conserved	-1.64137	3.65836	-3.89457	0.0017038	0.0169851
Tb1125_10_v4.snoRNA.0070:snoRNA:snoRNA	term	-1.64444	0.98916	-3.40442	0.00371121	0.0330612
Tb1125.4.4020:mRNA	amino acid transporter, putative	-1.64478	4.16349	-5.5327	0.000160356	0.00229538
Tb1125.10.12340:mRNA	hypothetical protein, conserved	-1.645	4.19163	-6.1252	7.48783e-05	0.00124915
Tb1125.Tb11.v5.0451.1	hypothetical protein, conserved	-1.64708	2.03192	-3.2726	0.00459662	0.039466
Tb1125.11.2950:mRNA	Nucleoporin NUP89	-1.6497	5.05304	-5.85646	0.00010515	0.00163141
Tb1125.Tb11.v5.0710.1	Gp63-1 surface protease homolog, putative	-1.65308	2.82485	-4.15793	0.00113566	0.0119335
Tb1125.10.6770:mRNA	BRCA1 C Terminus (BRCT) domain containing protein, putative	-1.65574	2.53468	-3.10327	0.00606483	0.0495419
Tb1125.2.5800:mRNA	sedoheptulose-1,7-bisphosphatase	-1.65628	4.95185	-6.32672	5.84086e-05	0.00102877
Tb1125.10.11210:mRNA	hypothetical protein, conserved	-1.65684	4.38409	-5.36573	0.000200478	0.00277934
Tb1125.2.5900:mRNA	hypothetical protein, conserved	-1.65822	5.57711	-8.43909	5.74392e-06	0.000148363
Tb1125.6.2450:mRNA	Protein kinase B, putative	-1.66198	5.90608	-8.87163	3.77738e-06	0.000106663
Tb1125.10.3430:mRNA	hypothetical protein, conserved	-1.66557	3.85916	-4.07806	0.00128306	0.0131974
Tb1125.3.3860:mRNA	triacylglycerol lipase, putative	-1.66835	5.58328	-5.99237	8.8454e-05	0.00142497
Tb1125.4.2230:mRNA	dolichyl-P-Man:GDP-Man1GlcNAc2-PP-dolichyl alpha-1,3-mannosyltransferase, putative	-1.66885	3.78402	-4.97762	0.000342088	0.00435115
Tb1125.1.2330:mRNA	beta tubulin	-1.66903	6.14054	-9.69342	1.77979e-06	6.00647e-05
Tb1125.11.14070:mRNA	Repressor of differentiation kinase 1	-1.67159	7.08517	-11.1209	5.4243e-07	2.31145e-05
Tb1125.8.4730:mRNA	amino acid transporter, putative	-1.67194	4.36462	-6.91482	2.91242e-05	0.000570576
Tb1125.4.4080:mRNA	C-5 sterol desaturase, putative	-1.67453	3.27282	-5.27666	0.000226204	0.00304028
Tb1125.3.5210:mRNA	hypothetical protein, conserved	-1.67483	4.21277	-6.07254	7.99688e-05	0.00132049
Tb1125.8.7680:mRNA	amino acid transporter, putative	-1.67539	4.07832	-6.75939	3.48623e-05	0.00065417
Tb1125.5.2900:mRNA	histone deacetylase 4	-1.67636	4.07875	-4.62707	0.000564752	0.00663412
Tb1125.9.14100:mRNA	hypothetical protein, conserved	-1.67778	3.68772	-5.12634	0.000278038	0.00364166
Tb1125.4.4860:mRNA	amino acid transporter 8, putative	-1.67969	3.49184	-4.40654	0.000781224	0.00874574
Tb1125.10.3680:mRNA	hypothetical protein, conserved	-1.68088	4.8706	-6.03575	8.37484e-05	0.00135918
Tb1125.8.6710:mRNA	hypothetical protein, conserved	-1.68364	5.18813	-6.78073	3.40064e-05	0.000643062
Tb1125.9.1360:mRNA	hypothetical protein, conserved	-1.68685	2.16168	-3.84935	0.00182841	0.0180249
Tb1125.8.1060:mRNA	malonyl-CoA decarboxylase, mitochondrial precursor, putative	-1.68889	4.15142	-5.25662	0.00023247	0.00311093
Tb1125.10.12550:mRNA	hypothetical protein, conserved	-1.69303	3.55519	-5.9059	9.87118e-05	0.00155766
Tb1125.9.11790:mRNA	membrane transporter protein, putative	-1.69466	4.59659	-7.11267	2.32603e-05	0.000470652
Tb1125.9.8655:mRNA	hypothetical protein	-1.69566	4.08726	-7.20707	2.09272e-05	0.000439519
Tb1125.11.730:mRNA	hypothetical protein	-1.6967	2.82278	-3.0981	0.00611671	0.0499216
Tb1125.10.5930:mRNA	NEK family Serine/threonine-protein kinase, putative	-1.69886	5.77265	-10.0034	1.35853e-06	4.94578e-05
Tb1125_10_v4.snoRNA.0076:snoRNA:snoRNA	term	-1.7008	1.3714	-4.27199	0.00095552	0.0104072
Tb1125.10.4440:mRNA	predicted SAP domain protein	-1.70274	4.40432	-7.55994	1.42207e-05	0.000324687
Tb1125.Tb11.v5.0452.1	GTPase activating protein, putative	-1.70392	3.41269	-6.54772	4.47452e-05	0.000816092
Tb1125_10_v4.snoRNA.0065:snoRNA:snoRNA	term	-1.70432	0.815735	-3.22064	0.00500343	0.0423688
Tb1125_10_v4.snoRNA.0005:snoRNA:snoRNA	term	-1.71184	0.384124	-3.16877	0.00544672	0.0450903
Tb1125.10.2440:mRNA	Metacaspase-4	-1.71215	5.8513	-8.03043	8.67129e-06	0.000212688
Tb1125.Tb11.v5.0737.1	hypothetical protein, conserved	-1.71405	3.29921	-5.73301	0.000123298	0.00185993
Tb1125.10.10680:mRNA	hypothetical protein, conserved	-1.71481	4.17368	-5.28691	0.000223072	0.00300348
Tb1125.8.1540:mRNA	hypothetical protein, conserved	-1.71511	5.12397	-7.06764	2.4472e-05	0.000488753
Tb1125.9.11660:mRNA	NADH dehydrogenase (ubiquinone) 1 beta subcomplex subunit, putative	-1.71561	4.80336	-7.74114	1.17223e-05	0.000277228
Tb1125.10.8460:mRNA	glucose transporter, putative	-1.71788	7.7504	-9.38621	2.34302e-06	7.48162e-05
Tb1125.9.6380:mRNA	hypothetical protein, conserved	-1.71954	6.5002	-9.42019	2.27202e-06	7.34592e-05
Tb1125.11.2825:mRNA	Presenilin enhancer-2 subunit of gamma secretase, putative	-1.71992	2.366	-4.20412	0.00105872	0.0113179
Tb1125.9.15420:mRNA	60S ribosomal protein L32	-1.72147	6.8993	-7.18409	2.14708e-05	0.000443897
Tb1125.10.6240:mRNA	ras-like small GTPase, putative	-1.72297	2.56111	-5.31556	0.000214557	0.00292626
Tb1125.10.14600:mRNA	40S ribosomal protein S2, putative	-1.7231	7.05486	-7.41114	1.67092e-05	0.000375025
Tb1125.9.5100:mRNA	cAMP-specific phosphodiesterase	-1.72332	6.39603	-7.81111	1.08895e-05	0.000260195
Tb1125.11.6650:mRNA	hypothetical protein	-1.72381	5.64126	-7.61174	1.34517e-05	0.000310195
Tb1125.10.8350:mRNA	hypothetical protein	-1.72397	3.23301	-6.20468	6.78483e-05	0.001164
Tb1125.10.12580:mRNA	hypothetical protein	-1.72576	2.69271	-4.21293	0.00104468	0.0112053
Tb1125.11.14040:mRNA	RIC1, putative	-1.72617	5.7858	-5.55628	0.000155426	0.00223519
Tb1125.4.690:mRNA	geranylgeranyl transferase type II beta subunit, putative	-1.72622	3.03021	-4.22207	0.00103033	0.0111172
Tb1125.8.4740:mRNA	amino acid transporter, putative	-1.72661	4.31723	-6.8208	3.24603e-05	0.00062145
Tb1125.10.7400:mRNA	predicted zinc finger protein	-1.7272	3.59303	-4.66619	0.000533556	0.00633349
Tb1125.5.2350:mRNA	glycosyltransferase (GlcNAc), putative	-1.72762	5.86587	-9.38072	2.35472e-06	7.48162e-05
Tb1125_10_v4.snoRNA.0007:snoRNA:snoRNA	term	-1.73336	0.553437	-3.57673	0.0028136	0.0263601
Tb1125.9.10360:mRNA	Cytosolic iron-sulfur protein assembly 2A, putative	-1.73667	3.8352	-5.32763	0.000211076	0.00289588
Tb1125_10_v4.snoRNA.0064:snoRNA:snoRNA	term	-1.73691	0.793483	-3.19776	0.00519427	0.0436253
Tb1125.8.4720:mRNA	amino acid transporter, putative	-1.73883	4.30886	-8.03932	8.59246e-06	0.000211315
Tb1125.8.5920:mRNA	hypothetical protein	-1.74211	0.512783	-3.3038	0.00436912	0.0378643
Tb1125.4.4000:mRNA	amino acid transporter, putative	-1.74358	4.86161	-9.24971	2.65383e-06	8.20733e-05
Tb1125.5.1800:mRNA	hypothetical protein, conserved	-1.74819	3.00723	-6.18168	6.98064e-05	0.00118271
Tb1125.7.6650:mRNA	Colon cancer-associated protein Mic1-like, putative	-1.7527	4.0118	-5.58714	0.000149221	0.0021709
Tb1125.Tb11.v5.0649.1	serine palmitoyltransferase, putative	-1.75342	4.24167	-4.11891	0.00120531	0.0125203
Tb1125.11.4260:mRNA	mitochondrial calcium uniporter	-1.75494	2.02896	-4.36733	0.000828232	0.0092273
Tb1125.Tb10.NT.66:ncRNA	Noncoding RNA, putative	-1.75509	3.18579	-6.14152	7.33729e-05	0.0012336
Tb1125.8.8260:mRNA	amino acid transporter, putative	-1.75706	3.23968	-4.50672	0.000673574	0.00771814
Tb1125_10_v4.snoRNA.0008:snoRNA:snoRNA	term	-1.76055	0.51382	-3.41293	0.00366069	0.0327057
Tb1125.8.7700:mRNA	amino acid transporter, putative	-1.76057	3.61691	-6.95212	2.79063e-05	0.000550212
Tb1125.11.3460:mRNA	hypothetical protein, conserved	-1.76069	3.81957	-6.94431	2.81565e-05	0.000553964
Tb1125.11.16070:mRNA	TFIIH basal transcription factor subunit	-1.76348	3.00998	-3.76774	0.00207826	0.0201866
Tb1125.10.780:mRNA	Ring finger domain containing protein, putative	-1.76626	5.78767	-7.37417	1.73989e-05	0.000386749
Tb1125.9.11810:mRNA	membrane transporter protein, putative	-1.7669	3.66328	-5.78623	0.000115092	0.00175909
Tb1125.8.3880.1:mRNA	hypothetical protein, conserved	-1.76767	4.07059	-7.68059	1.24993e-05	0.000291872
Tb1125.Tb11.NT.31:ncRNA	Noncoding RNA, putative	-1.76978	1.47462	-3.50838	0.00313906	0.0288733
Tb1125_10_v4.snoRNA.0067:snoRNA:snoRNA	term	-1.77288	0.793826	-3.47729	0.00329988	0.0300927
Tb1125.4.3400:mRNA	hypothetical protein, conserved	-1.78688	4.29476	-6.24772	6.43429e-05	0.00111004
Tb1125.10.8500:mRNA	glucose transporter, putative	-1.79046	5.09352	-10.0337	1.32361e-06	4.8377e-05
Tb1125_10_v4.snoRNA.0066:snoRNA:snoRNA	term	-1.79174	0.834691	-3.50425	0.00316002	0.0290176
Tb1125.8.5930:mRNA	hypothetical protein	-1.79469	5.14507	-5.72652	0.000124344	0.00186657
Tb1125.11.16960:mRNA	SUMO-interacting motif-containing protein	-1.79964	4.92398	-6.87637	3.04416e-05	0.000590133
Tb1125.10.9600:mRNA	CMGC/DYRK protein kinase, putative	-1.80482	3.38874	-4.47443	0.000706448	0.00803337
Tb1125.2.2360:mRNA	Ankyrin repeats (3 copies)/Zinc finger, C3HC4 type (RING finger), putative	-1.80527	5.57572	-9.84304	1.56086e-06	5.48792e-05
Tb1125.11.13960:mRNA	U6 snRNA-associated Sm-like protein LSm4p	-1.80793	2.76765	-3.83134	0.00188076	0.0184818
Tb1125.9.10950:mRNA	chaperone protein DnaJ, putative	-1.80802	5.78419	-7.75831	1.15117e-05	0.000273647
Tb1125.8.3240:mRNA	lathosterol oxidase, putative	-1.80884	2.88762	-4.68189	0.000521564	0.00621508
Tb1125.8.7650:mRNA	amino acid transporter, putative	-1.81419	5.00193	-6.563	4.3939e-05	0.000806158
Tb1125.4.2500:mRNA	eukaryotic translation initiation factor 2-alpha kinase 2	-1.81771	6.56059	-8.70464	4.43209e-06	0.000120219
Tb1125.Tb11.v5.0415.1	rRNA dimethyltransferase, putative	-1.82513	2.8775	-4.28482	0.000937264	0.0102567
Tb1125.Tb11.v5.0683.1	variant surface glycoprotein (VSG), putative	-1.82557	4.42263	-7.83764	1.0591e-05	0.000254376
Tb1125.10.6530:mRNA	Dolichyl-P-Man:Man(5)GlcNAc(2)-PP-dolichyl alpha-1,3-mannosyltransferase	-1.83025	3.30747	-5.43452	0.000182775	0.00256857
Tb1125.11.15300:mRNA	hypothetical protein, conserved	-1.84057	3.70411	-4.41043	0.000776751	0.00872736
Tb1125.11.1760:mRNA	JmjC domain, hydroxylase, putative	-1.84238	4.36407	-7.39501	1.70066e-05	0.000380774
Tb1125.11.10040:mRNA	hypothetical protein, conserved	-1.84501	2.65172	-5.42688	0.000184655	0.00258322
Tb1125.11.8200:mRNA	ribosomal protein S26, putative	-1.84617	6.80929	-8.49674	5.42668e-06	0.000142211
Tb1125.9.14170:mRNA	hypothetical protein, conserved	-1.84885	4.51754	-5.28788	0.000222782	0.00300348
Tb1125.10.8450:mRNA	glucose transporter 1E	-1.8501	6.66914	-8.92697	3.5845e-06	0.000102302
Tb1125.3.3180:mRNA	Nucleoporin NUP98	-1.85239	4.89191	-7.35996	1.76723e-05	0.000391884
Tb1125.4.490:mRNA	hypothetical protein, conserved	-1.85709	4.3269	-5.53808	0.000159221	0.00228621
Tb1125.7.7510.2:mRNA	hypothetical protein	-1.86063	1.25768	-3.56797	0.00285344	0.0266523
Tb1125.11.9570:mRNA	hypothetical protein, conserved	-1.86088	2.60524	-6.18558	6.94707e-05	0.00118271
Tb1125.6.3900:mRNA	hypothetical protein, conserved	-1.86266	4.34827	-9.04505	3.20792e-06	9.44703e-05
Tb1125.Tb11.v5.0311.1	variant surface protein, putative	-1.86535	1.2488	-4.42007	0.000765706	0.00862422
Tb1125.9.15360:mRNA	40S ribosomal protein S6, putative	-1.86623	6.69052	-11.6304	3.66422e-07	1.70267e-05
Tb1125.4.1090:mRNA	endosomal integral membrane protein, putative	-1.87512	4.4049	-6.83436	3.19552e-05	0.000615604
Tb1125.5.2430:mRNA	membrane transporter protein, putative	-1.87602	4.42431	-9.79795	1.62357e-06	5.62429e-05
Tb1125.10.6740:mRNA	Plasma-membrane choline transporter, putative	-1.87892	6.07541	-10.5986	8.24496e-07	3.31483e-05
Tb1125_09_v4.snoRNA.0089:snoRNA	H/ACA-like snoRNA	-1.87981	1.92158	-5.58752	0.000149152	0.0021709
Tb1125.10.9040:mRNA	hypothetical protein, conserved	-1.88017	5.61112	-9.51877	2.07907e-06	6.79334e-05
Tb1125.10.8510:mRNA	glucose transporter, putative	-1.8821	5.92485	-12.1992	2.40684e-07	1.24725e-05
Tb1125.4.3480:mRNA	hypothetical protein	-1.88298	5.37664	-5.0715	0.000300029	0.00388024
Tb1125.2.5820:mRNA	hypothetical protein, conserved	-1.88506	5.44966	-8.30828	6.54217e-06	0.000165741
Tb1125.9.7700:mRNA	palmitoyl acyltransferase 1, putative	-1.88777	5.28553	-11.6854	3.51552e-07	1.64182e-05
Tb1125.11.16840.1	hypothetical protein, conserved	-1.88899	4.58414	-6.40611	5.30408e-05	0.000943208
Tb1125.9.11150:mRNA	hypothetical protein, conserved	-1.89044	5.25316	-8.70133	4.44631e-06	0.000120219
Tb1125_09_v4.snoRNA.0090:snoRNA	H/ACA-like snoRNA	-1.89063	1.9272	-5.61114	0.000144585	0.00212556
Tb1125.7.2690:mRNA	hypothetical protein, conserved	-1.8918	3.01921	-6.57161	4.34919e-05	0.000799542
Tb1125.10.6590:mRNA	hypothetical protein, conserved	-1.89226	5.7909	-9.19726	2.78508e-06	8.47373e-05
Tb1125.8.1000:mRNA	hypothetical protein, conserved	-1.89982	4.0679	-8.14232	7.73443e-06	0.000192259
Tb1125.9.5690:mRNA	60S acidic ribosomal protein, putative	-1.90043	6.31004	-8.26592	6.82609e-06	0.000171524
Tb1125.8.1810:mRNA	serine peptidase, Clan S-, family S54, putative	-1.90196	2.77288	-4.78489	0.000449684	0.00547135
Tb1125.9.4930:mRNA	divalent cation transporter, putative	-1.9021	4.12151	-9.57163	1.98305e-06	6.54902e-05
Tb1125.11.16280:mRNA	60S ribosomal protein L8, putative	-1.9025	6.63849	-6.71917	3.65414e-05	0.000681246
Tb1125.3.2780:mRNA	hypothetical protein, conserved	-1.90264	4.82129	-6.75906	3.48768e-05	0.00065417
Tb1125.11.12770:mRNA	ubiquitin ligase, putative	-1.90388	6.64078	-10.9046	6.43775e-07	2.65759e-05
Tb1125.10.6760:mRNA	Plasma-membrane choline transporter, putative	-1.90436	5.43153	-9.61046	1.91564e-06	6.3949e-05
Tb1125.11.6060:mRNA	major facilitator superfamily, putative	-1.91522	4.42248	-8.49668	5.42708e-06	0.000142211
Tb1125.Tb11.v5.0375.1	hypothetical protein, conserved	-1.91811	0.302371	-3.22369	0.00497948	0.0422046
Tb1125.5.3680:mRNA	GPI-GlcNAc transferase complex, PIG-H component, putative	-1.92025	3.13992	-6.15849	7.1845e-05	0.00121011
Tb1125.5.3880:mRNA	hypothetical protein, conserved	-1.92212	4.47953	-8.51805	5.31432e-06	0.000140807
Tb1125.7.1600:mRNA	C-1-tetrahydrofolate synthase, cytoplasmic, putative	-1.92251	4.43081	-8.56216	5.08968e-06	0.000135242
Tb1125.11.18700.1	hypothetical protein, conserved	-1.92297	5.65156	-6.06565	8.06664e-05	0.00132963
Tb1125.3.1390:mRNA	LMBR1-like membrane protein, putative	-1.92349	5.02077	-8.79527	4.0627e-06	0.000112143
Tb1125.11.1580:mRNA	hypothetical protein, conserved	-1.92691	4.96955	-9.63162	1.87995e-06	6.31518e-05
Tb1125.3.2850:mRNA	Got1/Sft2-like family, putative	-1.92743	2.60447	-4.6612	0.000537463	0.00636353
Tb1125.9.2580:mRNA	deoxyhypusine hydroxylase, putative	-1.93048	2.00572	-4.19923	0.00106669	0.0113637
Tb1125.8.8250:mRNA	amino acid transporter, putative	-1.93967	3.20191	-7.19419	2.12309e-05	0.000443164
Tb1125.2.2500:mRNA	hypothetical protein, conserved	-1.94049	3.46868	-7.92321	9.68717e-06	0.000234496
Tb1125.11.9020:mRNA	cation transporter, putative	-1.94257	2.28752	-5.30915	0.000216445	0.00294767
Tb1125.10.8490:mRNA	glucose transporter, putative	-1.9432	5.90793	-13.3822	1.05916e-07	6.66263e-06
Tb1125.11.2820:mRNA	hypothetical protein, conserved	-1.94345	4.34231	-7.65538	1.28396e-05	0.000299063
Tb1125.5.3540:mRNA	Meckelin (Transmembrane protein 67), putative	-1.9471	5.5313	-6.31903	5.89618e-05	0.00103066
Tb1125.11.14030:mRNA	cyclin 9	-1.94841	3.19047	-5.29458	0.000220772	0.00298898
Tb1125.11.5630:mRNA	hypothetical protein, conserved	-1.95227	4.2473	-9.35426	2.41208e-06	7.61246e-05
Tb1125.7.520:mRNA	cytochrome b5-like Heme/Steroid binding domain containing protein, putative	-1.95271	1.55243	-4.19969	0.00106596	0.0113637
Tb1125.7.6150:mRNA	Protein of unknown function (DUF3522), putative	-1.95858	2.34911	-6.19432	6.87259e-05	0.00117469
Tb1125.2.5850:mRNA	small nuclear ribonucleoprotein SmD2	-1.96326	1.7806	-3.7027	0.00230326	0.0220936
Tb1125.8.6090:mRNA	ubiquitin-protein ligase, putative	-1.9677	5.09385	-9.40015	2.31369e-06	7.4454e-05
Tb1125.8.4710:mRNA	amino acid transporter, putative	-1.97655	2.48147	-5.89398	0.000100231	0.00156826
Tb1125.10.670:mRNA	hypothetical protein, conserved	-1.98031	3.07069	-7.60388	1.35661e-05	0.000312054
Tb1125.2.4590:mRNA	branched-chain amino acid aminotransferase, putative	-1.98367	5.91704	-13.8249	7.92313e-08	5.34782e-06
Tb1125.Tb11.v5.0569.1	amino acid transporter, putative	-1.99474	3.69799	-8.41509	5.88231e-06	0.000151514
Tb1125.3.2770.1:mRNA	Mitochondrial processome subunit 3	-2.00044	5.81775	-9.0049	3.33099e-06	9.69113e-05
Tb1125.11.820:mRNA	hypothetical protein	-2.00102	4.94501	-9.38416	2.34749e-06	7.48162e-05
Tb1125.8.8080:mRNA	UDP-Gal or UDP-GlcNAc-dependent glycosyltransferase (pseudogene), putative	-2.00896	0.802402	-4.17034	0.0011146	0.0117657
Tb1125.11.790:mRNA	AGC/RSK family serine/threonine kinase, putative	-2.01333	3.52518	-7.18268	2.1506e-05	0.000443897
Tb1125.7.4180:mRNA	Fatty acid elongase	-2.02489	6.23506	-12.4036	2.07822e-07	1.13043e-05
Tb1125.11.14260:mRNA	atypical dual specificity phosphatase, putative	-2.02776	3.3765	-7.26322	1.96628e-05	0.000420959
Tb1125.Tb11.v5.1050.1	DNA polymerase kappa, putative	-2.03155	-0.504098	-3.46076	0.00338985	0.0307917
Tb1125.10.6390:mRNA	hypothetical protein, conserved	-2.03392	3.6361	-6.46061	4.96687e-05	0.000893554
Tb1125.Tb11.0310:mRNA	hypothetical protein	-2.03447	2.98773	-6.13257	7.42014e-05	0.00124301
Tb1125.5.4650:mRNA	variant surface glycoprotein, degenerate	-2.04012	0.782444	-3.21383	0.00506159	0.0427438
Tb1125.Tb11.v5.0841.1	hypothetical protein, conserved	-2.0486	2.17593	-6.44046	5.08886e-05	0.000913722
Tb1125.10.5640:mRNA	Gem-associated protein 2, putative	-2.04968	5.15142	-8.20629	7.24914e-06	0.000181661
Tb1125.11.7695:mRNA	hypothetical protein, conserved	-2.05471	2.51271	-5.89985	9.94877e-05	0.00156191
Tb1125.6.3300:mRNA	GPI alpha-mannosyltransferase I	-2.05613	4.23861	-8.921	3.60501e-06	0.000102571
Tb1125.9.1640:mRNA	hypothetical protein, conserved	-2.05736	0.821502	-4.6256	0.000566056	0.00663412
Tb1125.9.7590:mRNA	60S ribosomal protein L11, putative	-2.06788	6.14902	-10.7931	7.04069e-07	2.86807e-05
Tb1125.9.7620:mRNA	60S ribosomal protein L11, putative	-2.07088	6.15253	-10.8894	6.51667e-07	2.66636e-05
Tb1125.9.11800:mRNA	MATE efflux family protein, putative	-2.07218	4.49653	-10.4812	9.08116e-07	3.57334e-05
Tb1125.11.810:mRNA	hypothetical protein, conserved	-2.07681	3.71195	-5.6201	0.000142906	0.00210758
Tb1125.6.4260:mRNA	hypothetical protein, conserved	-2.08086	4.83608	-10.4139	9.60259e-07	3.73089e-05
Tb1125.8.6590:mRNA	Outer mitochondrial membrane transport complex protein/Glutathione S-transferase, C-terminal domain containing protein, putative	-2.08211	3.84673	-7.73111	1.18483e-05	0.000279494
Tb1125.5.1110:mRNA	60S ribosomal protein L8, putative	-2.08788	7.71816	-12.2344	2.34639e-07	1.23279e-05
Tb1125.11.13720:mRNA	hypothetical protein	-2.08959	3.97517	-6.79797	3.33354e-05	0.000634264
Tb1125.8.4700:mRNA	amino acid transporter, putative	-2.09229	4.52449	-10.1986	1.1502e-06	4.33897e-05
Tb1125.11.9200:mRNA	methyltransferase domain containing protein, putative	-2.09685	3.22216	-7.25972	1.97399e-05	0.000420959
Tb1125.6.4030:mRNA	superoxide dismutase, putative	-2.10674	2.376	-7.3436	1.79944e-05	0.000396176
Tb1125_09_v4.snoRNA.0094:snoRNA	H/ACA-like snoRNA	-2.11948	1.65638	-6.23214	6.5598e-05	0.00112958
Tb1125.Tb11.v5.0677.1	expression site-associated gene 11 (ESAG11) protein, putative	-2.12209	4.30472	-9.57172	1.98304e-06	6.54902e-05
Tb1125.3.2610:mRNA	GPI inositol deacylase 2	-2.12444	5.59075	-13.641	8.92928e-08	5.93934e-06
Tb1125.10.6430:mRNA	hypothetical protein	-2.13135	1.93983	-6.28265	6.16516e-05	0.00106959
Tb1125.7.6110:mRNA	Protein of unknown function (DUF3522), putative	-2.1322	2.08514	-6.82825	3.21857e-05	0.000618756
Tb1125.10.10840:mRNA	Enriched in surface-labeled proteome protein 15	-2.13976	4.03214	-9.21427	2.74202e-06	8.44455e-05
Tb1125.3.3550:mRNA	hypothetical protein, conserved	-2.15069	5.68713	-9.7242	1.73233e-06	5.88928e-05
Tb1125.10.6720:mRNA	Plasma-membrane choline transporter, putative	-2.16096	5.86565	-13.9059	7.52029e-08	5.15112e-06
Tb1125.11.3020:mRNA	hypothetical protein, conserved	-2.16264	4.27693	-7.07688	2.42217e-05	0.00048749
Tb1125.7.1720:mRNA	NFU1 iron-sulfur cluster scaffold homolog, mitochondrial	-2.1664	1.64131	-5.55937	0.000154827	0.00223519
Tb1125.7.3890.2:mRNA	hypothetical protein, conserved	-2.17515	2.2021	-7.18529	2.14455e-05	0.000443897
Tb1125.7.6888:rRNA	M4 ribosomal RNA	-2.18037	3.56083	-10.369	9.96902e-07	3.85705e-05
Tb1125.10.6750:mRNA	Plasma-membrane choline transporter, putative	-2.18562	5.96381	-12.1847	2.43248e-07	1.24725e-05
Tb1125.10.410:mRNA	hypothetical protein, conserved	-2.19132	4.3129	-11.5177	3.99163e-07	1.82856e-05
Tb1125.Tb09_rRNA_6:rRNA	M4 ribosomal RNA	-2.19411	3.44175	-10.0921	1.25924e-06	4.65766e-05
Tb1125.5.2750:mRNA	Alpha/beta hydrolase family, putative	-2.19736	3.24353	-10.509	8.87586e-07	3.50748e-05
Tb1125.11.8300:mRNA	hypothetical protein, conserved	-2.20426	5.35785	-10.2577	1.09435e-06	4.18159e-05
Tb1125.3.3428:rRNA	M4 ribosomal RNA	-2.21835	4.21232	-11.3318	4.60316e-07	2.03662e-05
Tb1125.9.14260:mRNA	hypothetical protein, conserved	-2.2216	4.54803	-11.8047	3.21566e-07	1.54068e-05
Tb1125.10.5560:mRNA	GPI alpha-mannosyltransferase III	-2.22241	4.1686	-9.94659	1.4269e-06	5.1511e-05
Tb1125.4.4820:mRNA	amino acid transporter 10, putative	-2.22583	1.62003	-7.30226	1.88345e-05	0.000409794
Tb1125.8.443:rRNA	M4 ribosomal RNA	-2.23171	4.20844	-11.5042	4.03294e-07	1.83255e-05
Tb1125.11.4440:mRNA	hypothetical protein	-2.23256	1.78266	-5.20557	0.000249375	0.00331317
Tb1125.8.8090:mRNA	UDP-Gal or UDP-GlcNAc-dependent glycosyltransferase, putative	-2.23938	2.07862	-7.64343	1.30066e-05	0.000301434
Tb1125.7.2990:mRNA	LSU ribosomal protein, mitochondrial, putative	-2.24758	3.82631	-9.94793	1.42528e-06	5.1511e-05
Tb1125.7.3030:mRNA	hypothetical protein, conserved	-2.24804	3.80609	-11.3666	4.48143e-07	1.9923e-05
Tb1125.9.11640:mRNA	hypothetical protein, conserved	-2.24987	5.60791	-13.8085	8.00809e-08	5.366e-06
Tb1125.11.1780:mRNA	protein phosphatase 2C, putative	-2.25979	3.98731	-11.7115	3.44787e-07	1.6184e-05
Tb1125.3.3437:rRNA	M4 ribosomal RNA	-2.26316	4.20111	-12.6659	1.72706e-07	9.8617e-06
Tb1125.6.5040:mRNA	ribosomal protein L15, putative	-2.27178	7.05096	-12.5252	1.90659e-07	1.0685e-05
Tb1125.3.3446:rRNA	M4 ribosomal RNA	-2.27183	4.29125	-12.5704	1.84678e-07	1.04672e-05
Tb1125.11.2150:mRNA	hypothetical protein, conserved	-2.27566	3.94067	-11.1422	5.33537e-07	2.28408e-05
Tb1125.3.3455:rRNA	M4 ribosomal RNA	-2.28706	4.41041	-13.0244	1.34822e-07	8.11479e-06
Tb1125.tmp.1.90:rRNA	M4 ribosomal RNA	-2.2898	4.17053	-12.1504	2.49385e-07	1.26707e-05
Tb1125.2.1389:rRNA	M4 ribosomal RNA	-2.29002	4.2137	-12.8594	1.50983e-07	8.89262e-06
Tb1125.7.6869:rRNA	M4 ribosomal RNA	-2.29336	3.88928	-12.1151	2.55874e-07	1.29071e-05
Tb1125.Tb05.30F7.410:mRNA	hypothetical protein	-2.29437	3.97763	-8.58073	4.99931e-06	0.000133609
Tb1125.11.16950:mRNA	hypothetical protein, conserved	-2.29491	2.01219	-5.07433	0.000298982	0.00387754
Tb1125.11.7360:mRNA	palmitoyl acyltransferase 9, putative	-2.29529	3.28375	-7.30819	1.87133e-05	0.000408117
Tb1125.3.3920:mRNA	Aurora kinase 2, putative	-2.30193	4.36539	-7.57823	1.39478e-05	0.000319246
Tb1125.2.2008:rRNA	M4 ribosomal RNA	-2.30206	4.32141	-12.3331	2.18593e-07	1.17519e-05
Tb1125.11.12340:mRNA	predicted Zinc finger, C3HC4 type (RING finger) protein	-2.30371	3.88258	-10.1508	1.19796e-06	4.44881e-05
Tb1125.2.1480:rRNA	M4 ribosomal RNA	-2.31792	4.33773	-13.0953	1.28469e-07	7.85636e-06
Tb1125.10.8730:mRNA	ABC1 family, putative	-2.33226	3.06953	-6.80627	3.30239e-05	0.000629633
Tb1125.1.580:mRNA	phosphate-repressible phosphate permease, putative	-2.34742	4.79365	-14.7739	4.37231e-08	3.26054e-06
Tb1125.11.1040:mRNA	TFIIF-like transcription factor subunit 1	-2.36751	4.20797	-13.6306	8.99219e-08	5.93934e-06
Tb1125.6.182:rRNA	M6 ribosomal RNA	-2.37546	1.55846	-7.51002	1.50131e-05	0.000340259
Tb1125.7.950:mRNA	Polycystin cation channel, putative	-2.37608	3.52451	-6.64593	3.98434e-05	0.000735394
Tb1125.4.2100:mRNA	hypothetical protein	-2.37658	3.84588	-8.46659	5.59206e-06	0.000145252
Tb1125.9.8905:mRNA	hypothetical protein	-2.38424	4.44698	-9.27527	2.59322e-06	8.10117e-05
Tb1125.3.3810:mRNA	Etoposide-induced protein 2.4 (EI24), putative	-2.39652	2.73472	-7.53099	1.46774e-05	0.00033429
Tb1125.8.1800:mRNA	Eukaryotic membrane protein family, putative	-2.40086	4.16862	-11.0603	5.69116e-07	2.38127e-05
Tb1125.10.140:mRNA	hypothetical protein	-2.40843	3.11033	-4.83424	0.000419381	0.00517069
Tb1125.8.449:rRNA	M2 ribosomal RNA	-2.42753	1.39358	-7.42688	1.64327e-05	0.000370617
Tb1125.2.4470:mRNA	hypothetical protein, conserved	-2.43525	4.8824	-15.1143	3.56315e-08	2.72301e-06
Tb1125.5.1670:mRNA	hypothetical protein, conserved	-2.43986	3.16018	-10.1948	1.15431e-06	4.33897e-05
Tb1125.7.3820:mRNA	hypothetical protein, conserved	-2.44676	3.79909	-10.472	9.15387e-07	3.58669e-05
Tb1125.7.3680:mRNA	ubiquitin/ribosomal protein S27a, putative	-2.44682	6.13012	-16.9351	1.27585e-08	1.25021e-06
Tb1125.Tb11.0810:mRNA	hypothetical protein	-2.46149	6.26918	-17.2311	1.09041e-08	1.1458e-06
Tb1125_08_v4.snoRNA.0004:snoRNA	C/D snoRNA	-2.46169	1.72982	-4.84438	0.000413438	0.00511789
Tb1125_08_v4.snoRNA.0001:snoRNA	C/D snoRNA	-2.46892	1.71585	-4.93165	0.000365325	0.00460239
Tb1125.7.5550.1:mRNA	TLD, putative	-2.47225	4.12789	-9.82736	1.58305e-06	5.54487e-05
Tb1125_08_v4.snoRNA.0002:snoRNA	C/D snoRNA	-2.47311	1.70969	-4.96104	0.000350504	0.00444596
Tb1125_08_v4.snoRNA.0003:snoRNA	C/D snoRNA	-2.47555	1.7362	-4.93653	0.000362823	0.00457712
Tb1125_08_v4.snoRNA.0005:snoRNA	C/D snoRNA	-2.48368	1.73978	-5.03773	0.000314784	0.00403159
Tb1125.8.2950:mRNA	hypothetical protein, conserved	-2.48518	3.80619	-10.233	1.11771e-06	4.2454e-05
Tb1125.2.5080:mRNA	hypothetical protein, conserved	-2.51585	4.7597	-10.426	9.51018e-07	3.71058e-05
Tb1125.11.2210:mRNA	diacylglycerol acyltransferase, putative	-2.53259	5.38461	-15.4571	2.91208e-08	2.30154e-06
Tb1125.10.11280:mRNA	hypothetical protein	-2.53569	0.768206	-5.90195	9.93023e-05	0.00156165
Tb1125.10.7590:mRNA	hypothetical protein, conserved	-2.55104	2.74195	-8.97798	3.41832e-06	9.84709e-05
Tb1125.6.183:rRNA	M2 ribosomal RNA	-2.55822	1.42683	-6.72635	3.6265e-05	0.000677459
Tb1125.2.1490:rRNA	M6 ribosomal RNA	-2.5754	4.96623	-11.8682	3.06876e-07	1.4857e-05
Tb1125.3.3445:rRNA	M6 ribosomal RNA	-2.5834	4.5611	-14.2292	6.12574e-08	4.29127e-06
Tb1125.10.830:mRNA	adenylate kinase, putative	-2.59048	2.91277	-11.5	4.04795e-07	1.83255e-05
Tb1125.11.10140:mRNA	hypothetical protein, conserved	-2.59436	2.91518	-7.03557	2.53994e-05	0.00050401
Tb1125.7.6170:mRNA	Protein of unknown function (DUF3522), putative	-2.61212	1.94239	-5.79836	0.00011344	0.00173672
Tb1125.7.6887:rRNA	M6 ribosomal RNA	-2.63011	5.00159	-13.0883	1.29141e-07	7.85636e-06
Tb1125.2.2830:mRNA	hypothetical protein, conserved	-2.63698	3.62488	-11.5176	3.99447e-07	1.82856e-05
Tb1125.Tb09_rRNA_5:rRNA	M6 ribosomal RNA	-2.64112	6.61675	-15.6635	2.58451e-08	2.11495e-06
Tb1125.2.4530:mRNA	hypothetical protein, conserved	-2.65227	0.155087	-6.4651	4.94556e-05	0.000891942
Tb1125.8.2861:ncRNA	SRP RNA, 7SL	-2.66139	0.462851	-6.87956	3.0364e-05	0.000589865
Tb1125.tmp.1.80:rRNA	M6 ribosomal RNA	-2.66169	5.43264	-16.0226	2.10648e-08	1.82043e-06
Tb1125.3.3427:rRNA	M6 ribosomal RNA	-2.66326	4.49527	-17.0138	1.2238e-08	1.24357e-06
Tb1125.Tb10.v4.0128:mRNA	hypothetical protein	-2.67958	6.88181	-18.5394	5.60941e-09	6.43534e-07
Tb1125.2.1398:rRNA	M6 ribosomal RNA	-2.68896	4.28288	-15.3854	3.03765e-08	2.38043e-06
Tb1125.3.3436:rRNA	M6 ribosomal RNA	-2.69076	5.16072	-17.1591	1.13305e-08	1.17722e-06
Tb1125.7.5615:mRNA	hypothetical protein	-2.69186	1.26921	-7.68392	1.2469e-05	0.000291872
Tb1125.7.6866:rRNA	M6 ribosomal RNA	-2.69398	5.09947	-16.0747	2.04577e-08	1.80164e-06
Tb1125.Tb11.v5.0884.1	hypothetical protein, conserved	-2.72455	7.37883	-16.7785	1.38855e-08	1.33749e-06
Tb1125.10.8740:mRNA	hypothetical protein	-2.72929	3.88315	-13.9401	7.36313e-08	5.08111e-06
Tb1125.2.1997:rRNA	M6 ribosomal RNA	-2.73766	5.02074	-15.5687	2.73048e-08	2.1916e-06
Tb1125.11.1920:mRNA	hypothetical protein	-2.75544	3.92255	-16.9339	1.2774e-08	1.25021e-06
Tb1125.3.3435:rRNA	M2 ribosomal RNA	-2.76029	7.33495	-18.9286	4.64313e-09	5.62369e-07
Tb1125.10.7640:mRNA	hypothetical protein	-2.7666	2.22979	-7.2881	1.9155e-05	0.000414816
Tb1125.3.3454:rRNA	M6 ribosomal RNA	-2.76846	5.023	-15.2103	3.36801e-08	2.61714e-06
Tb1125.5.3780:mRNA	hypothetical protein, conserved	-2.78207	5.1186	-19.5151	3.51546e-09	4.57852e-07
Tb1125.11.770.1:mRNA	hypothetical protein, conserved	-2.83333	2.74993	-7.10852	2.34104e-05	0.000472656
Tb1125.9.1440:mRNA	Paraquat-inducible protein A, putative	-2.83556	5.98392	-20.1863	2.58195e-09	3.47921e-07
Tb1125.11.15320:mRNA	hypothetical protein	-2.84869	2.92358	-14.3289	5.75831e-08	4.15993e-06
Tb1125.10.1640:mRNA	hypothetical protein	-2.85295	3.45729	-15.8964	2.26348e-08	1.938e-06
Tb1125.3.3426:rRNA	M2 ribosomal RNA	-2.86189	7.26938	-19.0913	4.29602e-09	5.36828e-07
Tb1125.2.1986:rRNA	M2 ribosomal RNA	-2.8698	7.23741	-19.4853	3.56573e-09	4.57949e-07
Tb1125.11.19800.1	hypothetical protein	-2.87528	8.73357	-15.5576	2.74927e-08	2.1916e-06
Tb1125.8.1530:mRNA	Golgi pH regulator, putative	-2.87933	4.16825	-15.7265	2.49415e-08	2.07778e-06
Tb1125.10.530:mRNA	Plasma-membrane choline transporter, putative	-2.88766	6.02769	-18.3627	6.12393e-09	6.90585e-07
Tb1125.3.3444:rRNA	M2 ribosomal RNA	-2.89617	6.90507	-20.6119	2.1339e-09	3.08315e-07
Tb1125.7.6863:rRNA	M2 ribosomal RNA	-2.89668	6.84688	-20.7461	2.01094e-09	2.99922e-07
Tb1125.tmp.1.70:rRNA	M2 ribosomal RNA	-2.90862	7.01474	-21.8811	1.23469e-09	2.23867e-07
Tb1125.2.1500:rRNA	M2 ribosomal RNA	-2.91175	7.08019	-20.4413	2.30252e-09	3.25389e-07
Tb1125.7.6886:rRNA	M2 ribosomal RNA	-2.91942	6.86599	-20.4221	2.32245e-09	3.25389e-07
Tb1125.2.1407:rRNA	M2 ribosomal RNA	-2.92222	7.02756	-20.7087	2.04456e-09	3.00095e-07
Tb1125.3.3424:rRNA	M1 ribosomal RNA	-2.93101	7.7172	-18.7325	5.10795e-09	5.97889e-07
Tb1125.Tb10.v4.0129:mRNA	variant surface glycoprotein (VSG, pseudogene), putative	-2.93492	7.13366	-20.9715	1.8218e-09	2.8077e-07
Tb1125.3.3453:rRNA	M2 ribosomal RNA	-2.93899	6.87087	-19.7165	3.20257e-09	4.2306e-07
Tb1125.2.1520:rRNA	M1 ribosomal RNA	-2.94278	6.85202	-21.3974	1.51554e-09	2.50254e-07
Tb1125.2.1964:rRNA	M1 ribosomal RNA	-2.94285	5.60208	-17.7261	8.44165e-09	9.15836e-07
Tb1125.2.1425:rRNA	M1 ribosomal RNA	-2.94319	8.67004	-16.2181	1.8894e-08	1.71287e-06
Tb1125.7.6884:rRNA	M1 ribosomal RNA	-2.94587	7.15858	-22.1714	1.09429e-09	2.06508e-07
Tb1125.3.3451:rRNA	M1 ribosomal RNA	-2.95331	7.01828	-21.6202	1.3784e-09	2.40577e-07
Tb1125.3.3442:rRNA	M1 ribosomal RNA	-2.95558	6.82969	-21.1011	1.72206e-09	2.69897e-07
Tb1125.tmp.1.50:rRNA	M1 ribosomal RNA	-2.9564	7.16508	-21.5337	1.42997e-09	2.40577e-07
Tb1125.6.186:rRNA	M1 ribosomal RNA	-2.96235	7.08264	-21.5322	1.43092e-09	2.40577e-07
Tb1125.3.3433:rRNA	M1 ribosomal RNA	-2.96764	7.07675	-20.1751	2.59614e-09	3.47921e-07
Tb1125.Tb09_rRNA_2:rRNA	M1 ribosomal RNA	-2.97182	6.60189	-21.2396	1.62203e-09	2.63139e-07
Tb1125.10.1650:mRNA	hypothetical protein, conserved	-2.99062	1.48956	-7.46878	1.57317e-05	0.000355675
Tb1125.2.5720:mRNA	hypothetical protein	-3.02687	3.73097	-7.20809	2.09612e-05	0.000439519
Tb1125.5.4535:mRNA	hypothetical protein	-3.07659	0.905441	-7.33384	1.82416e-05	0.000400665
Tb1125.10.4960:mRNA	hypothetical protein	-3.24994	3.48462	-13.8904	7.6182e-08	5.17982e-06
Tb1125.2.4900:mRNA	hypothetical protein, conserved	-3.26671	3.43869	-18.9152	4.68286e-09	5.62369e-07
Tb1125.9.1570:mRNA	calcium/calmodulin-dependent protein kinase, putative	-3.38088	1.51707	-8.99036	3.39235e-06	9.80284e-05
Tb1125.11.15060.1	hypothetical protein, conserved	-3.40307	-0.809291	-3.19151	0.00535368	0.0445193
Tb1125.11.10340:mRNA	Serine/threonine-protein phosphatase PGAM5, mitochondrial, putative	-3.40504	6.31769	-33.3461	2.54555e-11	2.13988e-08
Tb1125.11.6040:mRNA	Nodulin-like, putative	-3.41886	4.76336	-22.4155	9.92077e-10	1.9112e-07
Tb1125.2.4750:mRNA	hypothetical protein, conserved	-3.45242	3.54851	-20.9041	1.88129e-09	2.85185e-07
Tb1125.11.5080:mRNA	hypothetical protein, conserved	-3.52809	4.71028	-24.2761	4.77269e-10	1.05079e-07
Tb1125.3.2910:mRNA	hypothetical protein, conserved	-3.77885	-0.389674	-7.32674	1.85101e-05	0.00040464
Tb1125.5.3440:mRNA	hypothetical protein, conserved	-3.85023	2.896	-16.5681	1.56723e-08	1.47879e-06
Tb1125.5.3770:mRNA	hypothetical protein, conserved	-3.93005	2.96914	-20.2057	2.57768e-09	3.47921e-07
Tb1125.6.184:rRNA	28S beta ribosomal RNA (fragment)	-4.14445	8.19485	-17.727	8.51756e-09	9.15836e-07
Tb1125.Tb10_rRNA_1:rRNA:rRNA	5.8S ribosomal RNA	-4.16143	4.53941	-21.2021	1.66388e-09	2.65275e-07
Tb1125.6.187:rRNA	28S alpha ribosomal RNA (fragment)	-4.23332	7.41332	-18.0301	7.30918e-09	8.04619e-07
Tb1125.7.6882:rRNA	5.8S ribosomal RNA	-4.34003	4.6806	-25.6065	2.94548e-10	9.27039e-08
Tb1125.3.3448:rRNA	5.8S ribosomal RNA	-4.3575	4.92968	-23.4634	6.58395e-10	1.35293e-07
Tb1125.3.3439:rRNA	5.8S ribosomal RNA	-4.41894	5.15883	-27.1127	1.74114e-10	9.27039e-08
Tb1125.2.1540:rRNA	5.8S ribosomal RNA	-4.44236	4.60683	-24.1456	5.06494e-10	1.0892e-07
Tb1125.3.3422:rRNA	5.8S ribosomal RNA	-4.47393	4.49716	-22.7532	8.74555e-10	1.75804e-07
Tb1125.3.3431:rRNA	5.8S ribosomal RNA	-4.49488	4.8877	-25.289	3.3113e-10	9.27039e-08
Tb1125.2.1443:rRNA	5.8S ribosomal RNA	-4.52558	4.78957	-23.7451	5.91404e-10	1.24289e-07
Tb1125.11.rRNA_1:rRNA	5.8S ribosomal RNA	-4.53264	4.45958	-21.5869	1.41828e-09	2.40577e-07
Tb1125.2.1942:rRNA	5.8S ribosomal RNA	-4.54269	4.5005	-25.8283	2.72838e-10	9.27039e-08
Tb1125.Tb11.v5.0287.1	variant surface protein, putative	-4.63293	-1.7762	-5.32967	0.00021733	0.00295537
Tb1125.tmp.1.100:rRNA	rRNA cluster	-4.84098	13.2024	-25.2079	3.42928e-10	9.27039e-08
Tb1125.11.18720.1	variant surface protein (VSG), putative	-4.87265	10.0306	-26.5478	2.12912e-10	9.27039e-08
Tb1125.7.6885:rRNA	28S beta ribosomal RNA	-4.88977	9.30645	-22.478	9.84353e-10	1.9112e-07
Tb1125.Tb09_rRNA_3:rRNA	28S alpha ribosomal RNA (fragment)	-4.90285	11.5784	-25.8496	2.72336e-10	9.27039e-08
Tb1125.Tb11.v5.0585.1	separase, putative	-4.90294	0.95372	-3.73931	0.00230979	0.0221333
Tb1125.7.6580.2:mRNA	hypothetical protein	-4.92541	1.62275	-15.0393	3.81282e-08	2.88993e-06
Tb1125.Tb10_rRNA_2:rRNA:rRNA	28S alpha ribosomal RNA	-4.93033	11.901	-25.5198	3.0668e-10	9.27039e-08
Tb1125.3.3449:rRNA	28S alpha ribosomal RNA	-4.93999	11.1846	-25.3845	3.22116e-10	9.27039e-08
Tb1125.3.3423:rRNA	28S alpha ribosomal RNA	-4.95589	11.9805	-25.7356	2.83919e-10	9.27039e-08
Tb1125.3.3441:rRNA	28S alpha ribosomal RNA	-4.96345	11.9798	-26.1577	2.44424e-10	9.27039e-08
Tb1125.tmp.1.40:rRNA	28S alpha ribosomal RNA	-4.96888	12.0866	-25.3673	3.24294e-10	9.27039e-08
Tb1125.3.3432:rRNA	28S alpha ribosomal RNA	-4.97672	12.2733	-25.7159	2.86031e-10	9.27039e-08
Tb1125.2.1434:rRNA	28S alpha ribosomal RNA	-4.98643	12.0662	-25.2713	3.35927e-10	9.27039e-08
Tb1125.2.1953:rRNA	28S alpha ribosomal RNA	-4.99581	12.0929	-25.3401	3.27671e-10	9.27039e-08
Tb1125.2.1530:rRNA	28S alpha ribosomal RNA	-5.03157	12.2651	-26.8983	1.89186e-10	9.27039e-08
Tb1125.11.rRNA_2:rRNA	28S alpha ribosomal RNA (fragment)	-5.04953	11.7897	-25.7063	2.87391e-10	9.27039e-08
Tb1125.Tb09_rRNA_1:rRNA	28S beta ribosomal RNA (fragment)	-5.08256	9.22834	-19.3973	3.80688e-09	4.82222e-07
Tb1125.7.6883:rRNA	28S alpha ribosomal RNA	-5.10823	11.6822	-26.0319	2.56192e-10	9.27039e-08
Tb1125.11.18710.1	hypothetical protein, conserved	-5.11421	10.5231	-26.5654	2.12527e-10	9.27039e-08
Tb1125.3.3425:rRNA	28S beta ribosomal RNA	-5.30663	11.1781	-24.4829	4.52412e-10	1.02035e-07
Tb1125.tmp.1.60:rRNA	28S beta ribosomal RNA	-5.35979	11.1731	-24.9539	3.80036e-10	9.27039e-08
Tb1125.2.1510:rRNA	28S beta ribosomal RNA	-5.39035	11.0523	-24.9951	3.74533e-10	9.27039e-08
Tb1125.3.3452:rRNA	28S beta ribosomal RNA	-5.39888	11.0304	-25.1189	3.57939e-10	9.27039e-08
Tb1125.2.1975:rRNA	28S beta ribosomal RNA	-5.40392	11.0406	-25.3127	3.3352e-10	9.27039e-08
Tb1125.2.1416:rRNA	28S beta ribosomal RNA	-5.43482	11.0463	-24.8044	4.0226e-10	9.29925e-08
Tb1125.3.3443:rRNA	28S beta ribosomal RNA	-5.43623	11.1402	-24.9393	3.82679e-10	9.27039e-08
Tb1125.3.3434:rRNA	28S beta ribosomal RNA	-5.47163	11.1291	-24.8831	3.90986e-10	9.27039e-08
Tb1125.Tb11.v5.0576.1	receptor-type adenylate cyclase GRESAG 4, putative	-5.60343	5.59349	-45.586	1.44377e-12	1.33505e-09
Tb1125.6.185:rRNA	28S beta ribosomal RNA (fragment)	-5.79756	9.93658	-26.6615	2.08418e-10	9.27039e-08
Tb1125.11.19810.1	hypothetical protein	-6.8439	6.3162	-29.7453	7.77661e-11	5.99253e-08
Tb1125.3.3421:rRNA	18S ribosomal RNA	-8.23791	11.8706	-55.6876	2.39356e-13	2.57699e-10
Tb1125.7.6881:rRNA	18S ribosomal RNA	-8.24045	11.8547	-55.877	2.31927e-13	2.57699e-10
Tb1125.3.3429:rRNA	18S ribosomal RNA	-8.24792	11.7936	-56.2066	2.19618e-13	2.57699e-10
Tb1125.3.3447:rRNA	18S ribosomal RNA	-8.25332	11.7779	-56.2773	2.17095e-13	2.57699e-10
Tb1125.tmp.1.10:rRNA	18S ribosomal RNA	-8.25697	11.8819	-55.5242	2.46112e-13	2.57699e-10
Tb1125.3.3438:rRNA	18S ribosomal RNA	-8.25884	11.6072	-58.6092	1.48809e-13	2.57699e-10
Tb1125.2.1550:rRNA	18S ribosomal RNA	-8.26065	11.8028	-55.8359	2.33645e-13	2.57699e-10
Tb1125.2.1452:rRNA	18S ribosomal RNA	-8.26203	11.7942	-56.2191	2.19245e-13	2.57699e-10
Tb1125.2.1931:rRNA	18S ribosomal RNA	-8.26261	11.7652	-55.4122	2.50816e-13	2.57699e-10

## Sheet: A3 (ST-MC)
		logFC	AveExpr	t	P.Value	adj.P.Val
Tb1125.tmp.1.100:rRNA	rRNA cluster	-3.53667	13.3674	-19.6637	1.2175e-09	2.16616e-07
Tb1125.3.3432:rRNA	28S alpha ribosomal RNA	-3.81935	12.6549	-21.0573	6.22909e-10	1.46388e-07
Tb1125.2.1530:rRNA	28S alpha ribosomal RNA	-3.91517	12.6095	-21.9681	4.11022e-10	1.45875e-07
Tb1125.2.1953:rRNA	28S alpha ribosomal RNA	-3.85465	12.4006	-21.3484	5.4441e-10	1.45875e-07
Tb1125.tmp.1.40:rRNA	28S alpha ribosomal RNA	-3.82753	12.3971	-21.1415	5.99e-10	1.46388e-07
Tb1125.2.1434:rRNA	28S alpha ribosomal RNA	-3.84856	12.3725	-21.328	5.49525e-10	1.45875e-07
Tb1125.3.3441:rRNA	28S alpha ribosomal RNA	-3.81683	12.2916	-21.0323	6.30234e-10	1.46388e-07
Tb1125.3.3423:rRNA	28S alpha ribosomal RNA	-3.80989	12.2912	-20.9217	6.63711e-10	1.50403e-07
Tb1125.Tb10_rRNA_2:rRNA:rRNA	28S alpha ribosomal RNA	-3.75295	12.224	-20.4804	8.17965e-10	1.72721e-07
Tb1125.11.rRNA_2:rRNA	28S alpha ribosomal RNA (fragment)	-3.90785	12.1214	-21.3882	5.34741e-10	1.45875e-07
Tb1125.7.6883:rRNA	28S alpha ribosomal RNA	-3.90144	12.0108	-20.2101	9.32858e-10	1.88417e-07
Tb1125.Tb09_rRNA_3:rRNA	28S alpha ribosomal RNA (fragment)	-3.77583	11.8884	-21.1807	5.87962e-10	1.46388e-07
Tb1125.tmp.1.10:rRNA	18S ribosomal RNA	-7.65863	11.5249	-53.8843	5.8526e-14	6.03013e-11
Tb1125.3.3421:rRNA	18S ribosomal RNA	-7.63971	11.5095	-53.9858	5.74102e-14	6.03013e-11
Tb1125.7.6881:rRNA	18S ribosomal RNA	-7.63183	11.5031	-54.6236	5.10384e-14	6.03013e-11
Tb1125.3.3449:rRNA	28S alpha ribosomal RNA	-3.77928	11.4907	-21.4673	5.15201e-10	1.45875e-07
Tb1125.2.1550:rRNA	18S ribosomal RNA	-7.68097	11.4883	-53.3327	6.49029e-14	6.03013e-11
Tb1125.2.1452:rRNA	18S ribosomal RNA	-7.65877	11.4768	-54.5251	5.20006e-14	6.03013e-11
Tb1125.3.3429:rRNA	18S ribosomal RNA	-7.65039	11.4735	-53.9625	5.76722e-14	6.03013e-11
Tb1125.3.3447:rRNA	18S ribosomal RNA	-7.65052	11.4679	-55.3668	4.46059e-14	6.03013e-11
Tb1125.7.3970:mRNA	hypothetical protein, conserved	2.63475	11.4511	6.1912	5.06877e-05	0.00048252
Tb1125.2.1931:rRNA	18S ribosomal RNA	-7.65626	11.4439	-54.3453	5.37443e-14	6.03013e-11
Tb1125.6.3490:mRNA	zinc finger protein 1	2.79634	11.3751	7.58144	9.24424e-06	0.000124296
Tb1125.3.3425:rRNA	28S beta ribosomal RNA	-3.57235	11.3533	-20.73	7.25415e-10	1.5674e-07
Tb1125.tmp.1.60:rRNA	28S beta ribosomal RNA	-3.63476	11.3442	-21.3387	5.46034e-10	1.45875e-07
Tb1125.3.3443:rRNA	28S beta ribosomal RNA	-3.70736	11.3039	-22.0175	4.01439e-10	1.45875e-07
Tb1125.3.3438:rRNA	18S ribosomal RNA	-7.68754	11.2834	-53.384	6.42917e-14	6.03013e-11
Tb1125.3.3434:rRNA	28S beta ribosomal RNA	-3.73614	11.2622	-22.0906	3.88616e-10	1.45875e-07
Tb1125.2.1510:rRNA	28S beta ribosomal RNA	-3.65576	11.1986	-21.7074	4.61429e-10	1.45875e-07
Tb1125.2.1416:rRNA	28S beta ribosomal RNA	-3.69121	11.1841	-21.9966	4.05163e-10	1.45875e-07
Tb1125.2.1975:rRNA	28S beta ribosomal RNA	-3.67039	11.1817	-21.7407	4.54565e-10	1.45875e-07
Tb1125.3.3452:rRNA	28S beta ribosomal RNA	-3.66414	11.1735	-21.7158	4.59706e-10	1.45875e-07
Tb1125.1.4650:mRNA	cyclin-like F-box protein 2	1.70905	11.1066	4.06219	0.00113219	0.00679536
Tb1125.11.18710.1	hypothetical protein, conserved	-3.90531	10.8825	-21.0739	6.18523e-10	1.46388e-07
Tb1125.11.18720.1	variant surface protein (VSG), putative	-3.23829	10.2599	-19.57	1.27408e-09	2.19212e-07
Tb1125.3.3940:mRNA	RNA-binding protein, putative	2.70239	10.1661	6.14257	5.40435e-05	0.000509247
Tb1125.6.185:rRNA	28S beta ribosomal RNA (fragment)	-3.92381	9.98309	-24.4646	1.42195e-10	9.43667e-08
Tb1125.11.11680:mRNA	2-oxoglutarate dehydrogenase E2 component, putative	1.87483	9.97867	5.81887	8.32982e-05	0.000729429
Tb1125.Tb08.27P2.260:mRNA	variant surface glycoprotein (VSG, atypical), putative	3.00181	9.97473	12.6367	8.71399e-08	4.62638e-06
Tb1125.9.10770:mRNA	polyadenylate-binding protein 2	3.13366	9.85911	13.9129	3.48373e-08	2.58528e-06
Tb1125.3.5530:mRNA	Tb-292 membrane associated protein	1.89313	9.76323	4.35053	0.000716095	0.0046125
Tb1125.7.3550:mRNA	cytoskeleton associated protein, putative	2.69471	9.73792	8.65347	2.88334e-06	5.23225e-05
Tb1125.10.12590:mRNA	hypothetical protein, conserved	2.69836	9.54412	9.85872	8.84757e-07	2.37628e-05
Tb1125.7.6885:rRNA	28S beta ribosomal RNA	-3.18366	9.52778	-18.7345	1.9523e-09	3.07438e-07
Tb1125.1.1930:mRNA	phosphatidylinositol 3-kinase, putative	1.76112	9.49937	3.34199	0.00371748	0.0189048
Tb1125.10.7090:mRNA	Alternative oxidase, mitochondrial	2.72496	9.47344	8.23798	4.46677e-06	7.14863e-05
Tb1125.2.1425:rRNA	M1 ribosomal RNA	-1.75494	9.43664	-5.87073	7.76326e-05	0.000688906
Tb1125.8.5850:mRNA	hypothetical protein, conserved	1.97595	9.42343	4.57488	0.000505356	0.0034247
Tb1125.11.19800.1	hypothetical protein	-1.90765	9.41581	-7.71509	7.93542e-06	0.000109878
Tb1125.Tb09_rRNA_1:rRNA	28S beta ribosomal RNA (fragment)	-3.29426	9.39796	-19.7735	1.15156e-09	2.16252e-07
Tb1125.10.15700:mRNA	hypothetical protein, conserved	2.77494	9.39757	6.93002	1.99323e-05	0.000226146
Tb1125.1.1530:mRNA	STE group serine/threonine-protein kinase, putative	1.59328	9.25548	2.8018	0.00934269	0.0419946
Tb1125.1.880:mRNA	Midasin, putative	1.87059	9.19812	3.81188	0.00170008	0.00970238
Tb1125.11.2430:mRNA	Cytoplasmic dynein 2 heavy chain (DYNC2H2), putative	1.95046	9.17844	4.06538	0.00112648	0.0067698
Tb1125.5.630:mRNA	acidic phosphatase, putative	1.36192	9.14818	3.29268	0.0040404	0.0203465
Tb1125.7.6340:mRNA	hypothetical protein, conserved	1.70954	9.11536	4.09374	0.00107626	0.00651315
Tb1125.2.3090:mRNA	hypothetical protein, conserved	1.86443	9.10144	4.00791	0.00123574	0.007331
Tb1125.10.840:mRNA	Flagellum attachment zone protein 6	3.24585	9.0715	10.1264	6.92864e-07	2.03157e-05
Tb1125.7.7160:mRNA	kinetoplastid-specific dual specificity phosphatase, putative	1.5142	9.07059	2.76537	0.00994612	0.0442835
Tb1125.4.5310:mRNA	Repressor of differentiation kinase 2	1.8636	9.03063	4.24202	0.000849713	0.00535233
Tb1125.11.6440:mRNA	hypothetical protein, conserved	2.26374	9.02618	5.9747	6.74988e-05	0.000612433
Tb1125.9.2075:mRNA	hypothetical protein	2.63791	9.01362	6.18219	5.12907e-05	0.000487262
Tb1125.10.11760:mRNA	pumilio/PUF RNA binding protein 6	1.99874	9.01274	4.94698	0.000287967	0.00211335
Tb1125.10.7410:mRNA	succinyl-CoA ligase [GDP-forming] beta-chain, putative	1.95524	8.95383	7.60933	8.9463e-06	0.000120814
Tb1125.5.2410:mRNA	kinesin, putative	1.65101	8.91387	3.71929	0.00197964	0.0110401
Tb1125.11.17000:mRNA	AIR9-like protein	1.51765	8.81488	4.58367	0.000498538	0.00338343
Tb1125.11.12710:mRNA	variant surface glycoprotein (VSG)-related, putative	2.59291	8.81175	13.7753	3.82682e-08	2.73167e-06
Tb1125.11.10900:mRNA	Component of motile flagella 9	3.07476	8.80771	12.6765	8.45957e-08	4.56964e-06
Tb1125.9.8740:mRNA	Double RNA binding domain protein 3	2.68713	8.79937	10.1203	6.95515e-07	2.03157e-05
Tb1125.4.2070:mRNA	antigenic protein, putative	2.41641	8.76862	5.97487	6.74955e-05	0.000612433
Tb1125.11.16550:mRNA	Zinc finger protein, C3H1 type-like	2.34005	8.75343	5.29028	0.000174487	0.00135096
Tb1125.7.7000:mRNA	hook complex protein, conserved	2.14229	8.74564	5.19113	0.000201279	0.00153035
Tb1125.9.6560:mRNA	NAK family pseudokinase, putative	2.52957	8.74274	7.18364	1.46847e-05	0.000179285
Tb1125.1.2120:mRNA	Calpain-like protein CALP1.3	1.93251	8.71876	5.24971	0.000184917	0.00142342
Tb1125.8.2660:mRNA	Galactose oxidase, central domain containing protein, putative	1.65857	8.71386	5.28599	0.000175507	0.00135773
Tb1125.8.2820:mRNA	hypothetical protein, conserved	2.19204	8.69858	6.50746	3.36808e-05	0.000346543
Tb1125.8.730:mRNA	nucleolar RNA-binding protein, putative	1.99542	8.66853	8.70493	2.73269e-06	5.04878e-05
Tb1125.7.2170:mRNA	Nucleolar protein 168	1.70242	8.65997	4.19663	0.000913158	0.00571323
Tb1125.10.5810:mRNA	The ARF-like 2 binding protein BART, putative	1.99687	8.63707	7.68677	8.19343e-06	0.000112611
Tb1125.8.2860:mRNA	hypothetical protein, conserved	1.96125	8.63383	7.12387	1.57617e-05	0.000188958
Tb1125.4.1330:mRNA	DNA topoisomerase IB, large subunit	3.122	8.62187	13.4944	4.66542e-08	3.11845e-06
Tb1125.Tb11.v5.0716.1	hypothetical protein, conserved	1.98456	8.62009	4.62761	0.000466084	0.00318645
Tb1125.10.3970:mRNA	hypothetical protein, conserved	3.52441	8.61448	11.7388	1.7525e-07	7.60865e-06
Tb1125.11.2750:mRNA	Present in the outer mitochondrial membrane proteome 12	2.20421	8.60863	7.76728	7.48353e-06	0.000105092
Tb1125.Tb11.v5.0726.1	WD domain, G-beta repeat/Utp13 specific WD40 associated domain containing protein, putative	2.06562	8.60854	4.47759	0.000587347	0.00392593
Tb1125.10.1450:mRNA	plectin, putative	2.44097	8.59058	6.10446	5.68009e-05	0.000530923
Tb1125.10.11250:mRNA	Coiled-coil domain-containing protein 40 homolog	2.31364	8.58944	7.57102	9.3476e-06	0.000125323
Tb1125.10.7860:mRNA	hypothetical protein, conserved	2.15779	8.57454	11.1198	2.90185e-07	1.06988e-05
Tb1125.11.7510:mRNA	luminal binding protein 1 (BiP), putative	1.3654	8.57176	3.70417	0.00202966	0.0112852
Tb1125.9.9640:mRNA	hypothetical protein, conserved	2.47752	8.56539	9.19913	1.66246e-06	3.60886e-05
Tb1125.9.1600:mRNA	hypothetical protein, conserved	2.82726	8.56105	6.61464	2.94485e-05	0.000311907
Tb1125.8.3840:mRNA	hypothetical protein, conserved	2.24568	8.55186	9.01009	2.00522e-06	4.08682e-05
Tb1125.7.5940:mRNA	Protein Associated with Differentiation	-1.86913	8.53164	-7.93017	6.24148e-06	9.26351e-05
Tb1125.9.2520:mRNA	microtubule-associated protein	3.15669	8.53122	6.58451	3.06327e-05	0.000320866
Tb1125.3.5080:mRNA	PSP1 C-terminal conserved region, putative	2.28571	8.52193	3.63836	0.00226479	0.0123559
Tb1125.4.4580:mRNA	hypothetical protein, conserved	1.63615	8.50398	4.09551	0.0010732	0.00650009
Tb1125.9.13070:mRNA	Heat shock factor binding 1 domain-containing protein	1.65185	8.50368	5.15337	0.000212598	0.00160982
Tb1125.4.4570:mRNA	hypothetical protein, conserved	1.52287	8.49455	3.3344	0.00376528	0.0191165
Tb1125.6.184:rRNA	28S beta ribosomal RNA (fragment)	-2.53453	8.48071	-14.4432	2.4303e-08	2.01607e-06
Tb1125.8.900:mRNA	splicing factor TSR1	1.51655	8.47966	3.64018	0.00225648	0.0123179
Tb1125.Tb11.v5.0658.1	hypothetical protein, conserved	2.80739	8.46901	11.2238	2.66188e-07	1.00945e-05
Tb1125.11.4620:mRNA	hypothetical protein, conserved	1.58253	8.46628	2.73368	0.0105029	0.0463576
Tb1125.Tb11.v5.0695.1	variant surface glycoprotein (VSG), putative	2.61815	8.44379	6.22868	4.82593e-05	0.0004632
Tb1125.2.5270:mRNA	dynein heavy chain, putative	1.56333	8.43923	3.13533	0.00527813	0.0256481
Tb1125.10.3260:mRNA	Long-chain-fatty-acid--CoA ligase 5 (EC 6.2.1.3) (Long-chain acyl-CoA synthetase 5) (LACS 5), putative	1.46865	8.42051	3.1039	0.00556864	0.026891
Tb1125.6.1180:mRNA	hypothetical protein, conserved	2.13365	8.40535	7.14196	1.54257e-05	0.000186615
Tb1125.11.15800:mRNA	Cytokinesis initiation factor 1	1.91346	8.37941	5.96953	6.79568e-05	0.000615387
Tb1125.3.3424:rRNA	M1 ribosomal RNA	-1.72929	8.37483	-6.29319	4.43403e-05	0.000433648
Tb1125.11.11690:mRNA	Vacuolar proton pump subunit B, putative	1.6687	8.37419	6.14924	5.35204e-05	0.00050483
Tb1125.Tb11.01.2730.1	hypothetical protein, conserved	1.79207	8.37272	4.86164	0.000327022	0.00234804
Tb1125.4.2140:mRNA	Component of motile flagella 8	1.83922	8.36788	7.08823	1.64481e-05	0.000193688
Tb1125.5.1120:mRNA	Phage tail fibre repeat, putative	2.3323	8.3487	6.01707	6.37844e-05	0.000583863
Tb1125.7.3560:mRNA	Component of motile flagella 7	1.99764	8.34329	5.82708	8.23741e-05	0.000722296
Tb1125.5.2620:mRNA	hypothetical protein, conserved	2.36067	8.33937	6.25309	4.67261e-05	0.000451281
Tb1125.5.3150:mRNA	protein kinase , putative	1.50148	8.33898	3.7339	0.00193249	0.0108162
Tb1125.10.12740:mRNA	Zinc finger CCCH domain-containing protein 35	2.16621	8.29171	5.21373	0.000194801	0.0014884
Tb1125.8.890:mRNA	Ras-related protein Rab1A	2.89125	8.27927	10.6708	4.26318e-07	1.45918e-05
Tb1125.8.1770:mRNA	hypothetical protein, conserved	1.4685	8.27251	3.19158	0.00479627	0.0235405
Tb1125.3.4560:mRNA	5'-AMP-activated protein kinase catalytic subunit alpha, putative	1.44245	8.25935	3.03529	0.00626078	0.0297691
Tb1125.9.13990:mRNA	RNA-binding protein, putative	2.231	8.25507	6.02829	6.2831e-05	0.000577983
Tb1125.8.4540:mRNA	PAB1-binding protein , putative	2.71821	8.25205	8.78177	2.52736e-06	4.80198e-05
Tb1125.10.12030:mRNA	hypothetical protein, conserved	2.09308	8.24802	5.86209	7.85532e-05	0.00069641
Tb1125.1.1840:mRNA	conserved protein, unknown function	2.0451	8.24477	4.39036	0.000672823	0.00439297
Tb1125.3.2600:mRNA	ATP-dependent DEAD/H RNA helicase, putative	1.84696	8.24331	4.93763	0.000291984	0.00213288
Tb1125.8.3870:mRNA	Nucleolar protein 127	1.80541	8.24202	5.69552	9.86316e-05	0.000840721
Tb1125.5.3510:mRNA	structural maintenance of chromosome 3 , putative	1.99565	8.22205	7.49318	1.02198e-05	0.000135453
Tb1125.11.14220:mRNA	Regulator of ESAG9-1	2.13419	8.21221	4.13189	0.00101269	0.0062064
Tb1125.11.3280:mRNA	Kinesin-13 5, putative	1.46375	8.21075	3.02683	0.00635204	0.0301722
Tb1125.10.8940:mRNA	flagellum targeting protein kharon1, putative	2.75118	8.20985	9.34628	1.44024e-06	3.32869e-05
Tb1125.11.6430:mRNA	hypothetical protein, conserved	1.73876	8.20956	4.16366	0.000962399	0.00596906
Tb1125.3.2930:mRNA	RNA-binding protein RBP6, putative	2.13201	8.19528	4.50088	0.000566546	0.00380056
Tb1125.8.1870:mRNA	Golgi/lysosome glycoprotein 1	1.99339	8.19151	7.59303	9.11418e-06	0.000122902
Tb1125.2.4710:mRNA	RNA-binding protein, putative	2.56231	8.18453	8.21337	4.58516e-06	7.25736e-05
Tb1125.11.3710:mRNA	hypothetical protein, conserved	1.85552	8.18058	8.30395	4.15928e-06	6.76775e-05
Tb1125.8.2640:mRNA	ubiquitin-activating enzyme E1, putative	1.37168	8.18042	3.02898	0.00632868	0.0300766
Tb1125.11.550:mRNA	Suppressor of clathrin deficiency 6, putative	2.35216	8.16629	8.76437	2.57143e-06	4.83627e-05
Tb1125.3.720:mRNA	zinc finger protein 3	2.38044	8.16179	7.7575	7.56712e-06	0.000106042
Tb1125.8.2630:mRNA	kinesin-C	2.42498	8.1612	7.86312	6.72477e-06	9.70184e-05
Tb1125.8.2430:mRNA	hypothetical protein, conserved	2.2176	8.15528	8.54202	3.23546e-06	5.65143e-05
Tb1125.Tb11.v5.0884.1	hypothetical protein, conserved	-1.93499	8.1471	-8.00093	5.77361e-06	8.68003e-05
Tb1125.11.10540:mRNA	hypothetical protein, conserved	1.52444	8.14706	4.41191	0.000650475	0.00427107
Tb1125.9.9520:mRNA	zinc finger protein family member, putative	2.13991	8.14549	5.05849	0.000244263	0.00181992
Tb1125.Tb11.v5.0227.1	75 kDa invariant surface glycoprotein, putative	1.30071	8.13921	3.06527	0.00594812	0.0283988
Tb1125.2.3580:mRNA	transcription elongation factor s-II, putative	2.99639	8.13683	7.02559	1.77661e-05	0.000206331
Tb1125.5.2090:mRNA	kinesin, putative	2.5824	8.13592	8.1348	4.99136e-06	7.79408e-05
Tb1125.6.2880:mRNA	kinesin, putative	1.80072	8.13427	4.79692	0.000360405	0.00254061
Tb1125.7.2160:mRNA	hypothetical protein, conserved	1.77235	8.12795	4.13916	0.00100078	0.00615779
Tb1125.8.6070:mRNA	Trypanosome basal body component protein	2.68067	8.11748	10.0217	7.61059e-07	2.12982e-05
Tb1125.11.1110.1	calpain, putative	2.00253	8.11616	3.1503	0.00514651	0.0250609
Tb1125.10.540:mRNA	ATP-dependent RNA helicase SUB2, putative	1.45223	8.11244	4.13778	0.00100297	0.00615904
Tb1125.5.1110:mRNA	60S ribosomal protein L8, putative	-1.91031	8.11064	-9.60539	1.12203e-06	2.80235e-05
Tb1125.10.2640:mRNA	intraflagellar transport protein 81	1.59757	8.10034	5.37155	0.000155292	0.00122273
Tb1125.5.1900:mRNA	Outer dynein arm docking complex protein 1, putative	1.85372	8.08851	6.40028	3.86163e-05	0.000386411
Tb1125.3.4510:mRNA	hypothetical protein, conserved	1.61532	8.08827	4.71562	0.000407544	0.00282997
Tb1125.7.4900:mRNA	5'-3' exoribonuclease A	1.50778	8.08204	2.86582	0.00837005	0.0382707
Tb1125.9.1750:mRNA	Fibronectin type III domain containing protein, putative	1.77388	8.0816	3.61041	0.0023709	0.0128593
Tb1125.5.350:mRNA	75 kDa invariant surface glycoprotein, putative	2.08997	8.07563	8.0038	5.75565e-06	8.66706e-05
Tb1125.1.2260:mRNA	small myristoylated protein 1-2	1.91658	8.07467	4.36061	0.000704864	0.00456369
Tb1125.7.2140:mRNA	zinc finger protein family member, putative	1.61159	8.07215	3.4747	0.00297358	0.0155824
Tb1125.11.9400:mRNA	hypothetical protein, conserved	2.41763	8.06837	9.01738	1.99089e-06	4.07431e-05
Tb1125.9.7430:mRNA	variant surface glycoprotein (VSG)-related, putative	2.07	8.06111	7.18008	1.47412e-05	0.000179503
Tb1125.2.2430:mRNA	casein kinase II, alpha chain	2.22922	8.05839	7.20622	1.42922e-05	0.000176112
Tb1125.7.7100:mRNA	hypothetical protein	1.66734	8.05219	3.21551	0.0046052	0.0226986
Tb1125.11.12510:mRNA	hypothetical protein, conserved	1.4237	8.05019	4.09159	0.00107997	0.00652404
Tb1125.10.1490:mRNA	Temperature dependent protein affecting M2 dsRNA replication, putative	2.60999	8.04298	5.50548	0.0001286	0.00104443
Tb1125.Tb11.v5.0685.1	hypothetical protein, conserved	1.69197	8.04164	3.34535	0.00369638	0.0188284
Tb1125.Tb11.v5.0432.1	calpain-like cysteine peptidase, putative	1.92012	8.03494	3.24758	0.00436183	0.0217063
Tb1125.6.620:mRNA	hypothetical protein, conserved	1.51063	8.03313	3.43351	0.00318636	0.016548
Tb1125.10.12710:mRNA	heat shock protein 110, putative	1.58338	8.02863	6.21342	4.91967e-05	0.000470254
Tb1125.10.740:mRNA	structural maintenance of chromosome 4, putative	2.59761	8.02501	9.87614	8.70405e-07	2.35771e-05
Tb1125.11.15100:mRNA	Tb1125.Tb5.20	3.06955	8.02203	12.4179	1.02852e-07	5.25055e-06
Tb1125.Tb8.NT.11:ncRNA	Noncoding RNA, putative	3.09995	8.02122	9.28798	1.52602e-06	3.41892e-05
Tb1125.9.5730:mRNA	nucleosome assembly protein-like protein	1.66871	8.02055	5.26931	0.000179766	0.00138837
Tb1125.1.3250:mRNA	Domain of unknown function (DUF4456), putative	1.47081	8.00633	3.55386	0.0026049	0.0139093
Tb1125.6.1540:mRNA	Yip1 domain containing protein, putative	2.16457	7.99369	9.04556	1.93531e-06	3.98691e-05
Tb1125.3.3426:rRNA	M2 ribosomal RNA	-1.80867	7.98348	-8.34385	3.98624e-06	6.5667e-05
Tb1125.7.7190:mRNA	hypothetical protein, conserved	2.23121	7.97857	7.50271	1.01091e-05	0.000134369
Tb1125.11.13920:mRNA	kinesin-II 85 Kd subunit, putative	2.20572	7.97786	7.72512	7.8469e-06	0.000109206
Tb1125.10.15730:mRNA	SPRY domain/Ankyrin repeats (3 copies), putative	2.28464	7.97618	5.54408	0.00012175	0.000998392
Tb1125.4.3740:mRNA	flagellar attachment zone protein 1	2.98809	7.97513	10.6644	4.28841e-07	1.45947e-05
Tb1125.3.3435:rRNA	M2 ribosomal RNA	-1.75945	7.9691	-7.71788	7.91038e-06	0.000109859
Tb1125.7.7220:mRNA	hypothetical protein, conserved	2.25908	7.96899	9.09087	1.85003e-06	3.88005e-05
Tb1125.6.3480:mRNA	RNA-binding protein, putative	3.58099	7.9593	10.5395	4.79738e-07	1.58058e-05
Tb1125.4.1500:mRNA	RNA editing associated helicase 2	1.43954	7.9489	3.33617	0.00375406	0.01907
Tb1125.9.9450:mRNA	zinc finger protein family member, putative	2.36639	7.93599	6.66314	2.76846e-05	0.000295993
Tb1125.7.6090:mRNA	eukaryotic translation initiation factor 3 subunit a	1.98546	7.93584	8.31712	4.10137e-06	6.69698e-05
Tb1125.10.2090:mRNA	elongation factor 1-alpha	1.91835	7.93557	8.79532	2.491e-06	4.75234e-05
Tb1125.7.7050:mRNA	hypothetical protein, conserved	1.79446	7.92345	6.41212	3.80343e-05	0.000382856
Tb1125.2.1986:rRNA	M2 ribosomal RNA	-1.81956	7.92256	-8.51229	3.3373e-06	5.79568e-05
Tb1125.10.10340:mRNA	structural maintenance of chromosome 2, putative	1.80349	7.91687	6.36263	4.05322e-05	0.000402334
Tb1125.10.3990:mRNA	DHH1	2.97929	7.9106	9.65122	1.07567e-06	2.71578e-05
Tb1125.Tb11.v5.0639.1	hypothetical protein, conserved	2.68284	7.90731	9.80493	9.30223e-07	2.42708e-05
Tb1125.10.2100:mRNA	elongation factor 1-alpha	1.91001	7.90497	8.35695	3.93116e-06	6.48746e-05
Tb1125.2.4810:mRNA	Component of motile flagella 5	2.0584	7.90225	7.26558	1.33232e-05	0.000167052
Tb1125.11.16790:mRNA	mitogen-activated protein kinase	1.56634	7.90224	3.14273	0.00521197	0.0253664
Tb1125.5.800:mRNA	casein kinase I, isoform 2	4.25278	7.90115	2.87938	0.00862792	0.0393144
Tb1125.Tb11.v5.1046.1	elongation factor 1-alpha, putative	1.90329	7.90056	8.32653	4.06039e-06	6.652e-05
Tb1125.2.3780:mRNA	translation initiation factor IF-2, putative	2.5689	7.8985	3.23282	0.00448382	0.022242
Tb1125.10.4200:mRNA	Kinetoplastid kinetochore protein 24	1.66324	7.89821	4.1541	0.000977183	0.00604461
Tb1125.9.4680:mRNA	Eukaryotic initiation factor 4A-1	2.24154	7.89769	11.6374	1.89476e-07	8.02378e-06
Tb1125.10.14540:mRNA	hypothetical protein	2.37073	7.89252	4.75748	0.000382683	0.00267936
Tb1125.8.4870:mRNA	Component of motile flagella 6	2.3829	7.88857	12.6175	8.83139e-08	4.66207e-06
Tb1125.10.310:mRNA	pumillio/PUF RNA binding protein 3	1.61234	7.885	4.30276	0.000771932	0.00493261
Tb1125.8.3150:mRNA	T-complex protein 1, gamma subunit, putative	1.93249	7.88445	8.00377	5.75561e-06	8.66706e-05
Tb1125.11.9080:mRNA	Nucleolar protein 136	1.50952	7.8812	4.16493	0.000960438	0.00596088
Tb1125.11.13380:mRNA	VSG Exclusion Protein 2	2.03188	7.88087	6.07425	5.90997e-05	0.000547028
Tb1125.11.12640:mRNA	PH domain containing protein, putative	3.12498	7.87	12.4891	9.74491e-08	5.0581e-06
Tb1125.10.12800:mRNA	Zinc finger CCCH domain-containing protein 38	1.84515	7.86978	3.73905	0.00191626	0.0107318
Tb1125.10.7810:mRNA	Pre-rRNA-processing protein ESF1, putative	2.04971	7.86553	9.78919	9.43521e-07	2.44867e-05
Tb1125.1.1710:mRNA	transmembrane protein, conserved	1.68145	7.86429	4.86839	0.000323734	0.00232896
Tb1125.Tb11.v5.0197.1	clathrin heavy chain, putative	2.28878	7.86284	6.00629	6.47066e-05	0.00058966
Tb1125.2.3080:mRNA	cytochrome b5-dependent oleate desaturase	1.69945	7.8615	4.16086	0.000966696	0.00599171
Tb1125.8.7080:mRNA	hypothetical protein, conserved	2.31979	7.86147	9.84943	8.9204e-07	2.38159e-05
Tb1125.11.7218:mRNA	mitochondrial edited mRNA stability factor 1 subunit	1.47709	7.85435	5.21468	0.000194505	0.00148736
Tb1125.8.760:mRNA	nucleolar RNA-binding protein	1.39696	7.84729	4.34653	0.000720573	0.00463632
Tb1125.10.11340:mRNA	hypothetical protein, conserved	1.60498	7.84055	4.13796	0.00100269	0.00615904
Tb1125.10.1480:mRNA	hypothetical protein	3.69333	7.83987	9.02753	1.981e-06	4.06877e-05
Tb1125.Tb05.5K5.160:mRNA	hypothetical protein, conserved	2.57548	7.83483	7.0937	1.63489e-05	0.000193009
Tb1125.7.6900:mRNA	Sister chromatid cohesion protein 1	2.07676	7.83258	9.2223	1.62463e-06	3.54328e-05
Tb1125.6.5010:mRNA	hypothetical protein, conserved	1.57126	7.83197	3.26087	0.00426408	0.0212998
Tb1125.4.2080:mRNA	Coiled-coil and C2 domain-containing protein	1.54133	7.83035	4.08732	0.00108739	0.00656463
Tb1125.10.15180:mRNA	nucleosome assembly protein, putative	1.37257	7.82995	3.42309	0.00324262	0.016812
Tb1125.11.8210:mRNA	RAD50 DNA repair-like protein	1.86377	7.82886	4.42643	0.00063593	0.00419335
Tb1125.5.1650:mRNA	CMGC/DYRK protein kinase, putative	2.0533	7.82393	6.3999	3.8637e-05	0.000386411
Tb1125.8.5220:mRNA	hypothetical protein, conserved	1.40494	7.8124	3.19406	0.00477607	0.0234677
Tb1125.7.4690:mRNA	hypothetical protein	1.50685	7.80623	4.25104	0.00083763	0.00528574
Tb1125.7.3000:mRNA	kinesin, putative	1.4858	7.79859	2.97648	0.00692359	0.0325502
Tb1125.9.9290:mRNA	polyadenylate-binding protein 1	1.47162	7.78686	4.02893	0.00119448	0.00711403
Tb1125.1.4370:mRNA	Putative integral membrane protein conserved region (DUF2404), putative	1.52362	7.78029	5.44506	0.000139912	0.00112063
Tb1125.10.11770:mRNA	succinate dehydrogenase cytochrome B subunit	3.60085	7.77823	13.829	3.69987e-08	2.67213e-06
Tb1125.2.4520:mRNA	hypothetical protein, conserved	1.65518	7.7769	3.95206	0.00135259	0.00790373
Tb1125.8.5400:mRNA	hypothetical protein, conserved	2.90039	7.76369	13.2043	5.73677e-08	3.62587e-06
Tb1125.10.12430:mRNA	Noc2p family, putative	1.65775	7.75428	5.29591	0.000173024	0.00134188
Tb1125.10.10360:mRNA	Microtubule-associated repetitive protein	2.41555	7.7484	5.48875	0.000131606	0.00106605
Tb1125.6.4100:mRNA	hypothetical protein, conserved	2.66981	7.74485	10.5904	4.57134e-07	1.51687e-05
Tb1125.5.3250.1:mRNA	hypothetical protein, conserved	1.65668	7.74452	5.08125	0.000236209	0.00176558
Tb1125.8.7410:mRNA	calreticulin, putative	1.38611	7.73438	4.39344	0.000669518	0.0043773
Tb1125.Tb05.5K5.130:mRNA	paraflagellar rod component par4, putative	1.82648	7.72741	6.6939	2.66353e-05	0.00028742
Tb1125.tmp.1.50:rRNA	M1 ribosomal RNA	-1.68576	7.72381	-6.2469	4.70919e-05	0.00045387
Tb1125.7.6884:rRNA	M1 ribosomal RNA	-1.70209	7.71675	-6.25724	4.64616e-05	0.000449537
Tb1125.9.10570:mRNA	predicted zinc finger protein	1.45586	7.70959	4.84612	0.000334712	0.0023977
Tb1125.11.15490:mRNA	Tb-291 membrane associated protein, putative	1.99801	7.70904	7.68229	8.23513e-06	0.00011285
Tb1125.11.3290:mRNA	Tripartite attachment complex protein 166	2.14547	7.70745	7.61385	8.90074e-06	0.000120549
Tb1125.9.9320:mRNA	MAPK/MAK/MRK overlapping kinase, putative	2.1517	7.70541	9.80169	9.32587e-07	2.42708e-05
Tb1125.3.5310:mRNA	paraflagellar rod protein	2.69591	7.69958	7.08144	1.65953e-05	0.000194926
Tb1125.10.6070:mRNA	universal minicircle sequence binding protein 1	2.00707	7.68485	9.24	1.59662e-06	3.5069e-05
Tb1125.10.4170:mRNA	hypothetical protein, conserved	2.09778	7.68305	7.24067	1.37206e-05	0.000171573
Tb1125.10.2650:mRNA	hypothetical protein, conserved	1.51226	7.67639	3.1587	0.00507214	0.0248028
Tb1125.6.1220:mRNA	hypothetical protein, conserved	1.53766	7.67481	5.65098	0.000104891	0.000885922
Tb1125.Tb10.v4.0129:mRNA	variant surface glycoprotein (VSG, pseudogene), putative	-1.82616	7.6724	-9.27781	1.53856e-06	3.42157e-05
Tb1125.2.2090:mRNA	SUMO-interacting motif-containing protein	3.19867	7.66894	9.90221	8.5103e-07	2.31874e-05
Tb1125.6.187:rRNA	28S alpha ribosomal RNA (fragment)	-2.84678	7.66876	-17.9806	2.91283e-09	3.86615e-07
Tb1125.10.11720:mRNA	CW-type Zinc Finger, putative	1.62803	7.66655	5.84371	8.05302e-05	0.000709731
Tb1125.6.3840:mRNA	reticulon domain protein	2.61996	7.66477	10.0655	7.31086e-07	2.0646e-05
Tb1125.8.4320:mRNA	hypothetical protein, conserved	1.58816	7.66313	5.55167	0.000120435	0.000990231
Tb1125.10.2240:mRNA	RNA binding protein	2.13867	7.66261	7.1354	1.55469e-05	0.000187593
Tb1125.8.4580:mRNA	Basal body protein	1.54731	7.65987	5.61856	0.000109714	0.00091957
Tb1125.Tb05.5K5.30:mRNA	serine/threonine protein phosphatase, putative	1.59309	7.65796	3.44854	0.00310695	0.0161537
Tb1125.8.2620:mRNA	SUMO-interacting motif-containing protein	2.55178	7.65489	12.884	7.24314e-08	4.13636e-06
Tb1125.4.2530:mRNA	hypothetical protein, conserved	2.34943	7.64452	12.7523	7.98426e-08	4.41276e-06
Tb1125.3.3433:rRNA	M1 ribosomal RNA	-1.69741	7.64374	-6.30375	4.37372e-05	0.000429559
Tb1125.6.186:rRNA	M1 ribosomal RNA	-1.70073	7.6404	-6.36351	4.04864e-05	0.00040231
Tb1125.11.10330:mRNA	regulator of chromosome condensation 1-like protein	1.96058	7.63947	9.90577	8.46471e-07	2.31311e-05
Tb1125.4.5340:mRNA	Flagellum attachment zone protein 11	2.08979	7.63846	9.08615	1.85859e-06	3.88296e-05
Tb1125.8.6660:mRNA	paraflagellar rod component, putative	1.33936	7.63612	3.27389	0.00417102	0.0209024
Tb1125.11.5750:mRNA	SUMO-interacting motif-containing protein	1.77036	7.63501	5.68521	0.000100043	0.000849637
Tb1125.11.13340:mRNA	hypothetical protein, conserved	2.36384	7.6333	8.77695	2.53859e-06	4.80368e-05
Tb1125.11.6870:mRNA	14-3-3 protein 2	3.06137	7.6317	8.62044	2.98678e-06	5.32633e-05
Tb1125.7.3330:mRNA	Flagellar attachment zone protein 10	3.24209	7.61674	7.92615	6.28615e-06	9.31493e-05
Tb1125.11.11880:mRNA	conserved protein	1.50506	7.61623	4.46601	0.000597924	0.00397092
Tb1125.8.800:mRNA	Domain of unknown function (DUF3437), putative	1.47529	7.60541	2.802	0.00933936	0.0419946
Tb1125.9.12510:mRNA	ATP-dependent DEAD/H RNA helicase, putative	1.52765	7.60477	2.96094	0.00711028	0.033314
Tb1125.10.2010:mRNA	hexokinase	1.70536	7.60145	6.43077	3.71361e-05	0.000376003
Tb1125.10.14460:mRNA	leucine-rich repeat protein (LRRP), putative	1.68498	7.59642	6.45467	3.60184e-05	0.000366535
Tb1125.11.11550:mRNA	DNA topoisomerase II alpha, putative	1.48565	7.59373	3.64323	0.00224508	0.012276
Tb1125.1.2990:mRNA	kinetoplast ribosomal PPR-repeat containing protein 2	1.56865	7.59271	5.48927	0.000131455	0.00106575
Tb1125.11.4480:mRNA	Flagellar radial spoke protein 4/6	1.50065	7.59265	5.74577	9.20454e-05	0.000794052
Tb1125.3.5690:mRNA	hypothetical protein, conserved	2.87394	7.58878	9.25323	1.57759e-06	3.48791e-05
Tb1125.9.8180:mRNA	hypothetical protein, conserved	1.27332	7.58528	3.07623	0.00583783	0.0279781
Tb1125.3.4610:mRNA	Right handed beta helix region, putative	2.14946	7.58324	5.13077	0.000219745	0.00165825
Tb1125.2.1407:rRNA	M2 ribosomal RNA	-1.86322	7.58309	-9.33698	1.45232e-06	3.33251e-05
Tb1125.Tb10.v4.0128:mRNA	hypothetical protein	-1.83901	7.57336	-8.66939	2.83455e-06	5.17403e-05
Tb1125.2.4550:mRNA	2'-O-ribose RNA methyltransferase SPB1 homolog	1.32653	7.56529	2.84292	0.00870555	0.0396098
Tb1125.11.13230:mRNA	VAMP-associated protein, putative	2.05338	7.56358	8.6055	3.02839e-06	5.39005e-05
Tb1125.10.7880:mRNA	Sperm tail/Sperm tail C-terminal domain containing protein, putative	2.1336	7.56291	9.2876	1.52399e-06	3.41892e-05
Tb1125.3.3451:rRNA	M1 ribosomal RNA	-1.69495	7.55942	-6.59408	3.01829e-05	0.000317947
Tb1125.10.2110:mRNA	elongation factor 1-alpha	1.87251	7.55778	8.79228	2.49872e-06	4.75729e-05
Tb1125.6.2690:mRNA	ubiquitin carboxyl-terminal hydrolase, putative	1.43005	7.55764	4.00911	0.00123328	0.00732169
Tb1125.11.6280:mRNA	pyruvate phosphate dikinase	1.54341	7.55751	3.86095	0.00156884	0.00903661
Tb1125.3.2900:mRNA	eukaryotic translation initiation factor 2 subunit alpha	1.92368	7.55465	7.42117	1.1107e-05	0.000144734
Tb1125.10.14330:mRNA	Utp14 protein, putative	2.34002	7.55032	11.2667	2.56699e-07	9.97902e-06
Tb1125.6.5040:mRNA	ribosomal protein L15, putative	-2.05533	7.54363	-7.63198	8.71875e-06	0.000118428
Tb1125.9.7180:mRNA	adenosine monophosphate deaminase, putative	1.59619	7.54252	4.40652	0.000655974	0.00429807
Tb1125.3.3270:mRNA	ATP-dependent 6-phosphofructokinase, glycosomal	1.66118	7.54114	6.74903	2.48709e-05	0.000271534
Tb1125.7.6260:mRNA	TPR repeat, putative	1.5646	7.53992	5.68682	9.98213e-05	0.000848526
Tb1125.7.7450:mRNA	GTP-binding protein, putative	2.0824	7.53278	10.1644	6.67867e-07	1.98978e-05
Tb1125.5.4310:mRNA	GTP-binding protein, putative	1.55906	7.5319	4.55647	0.000519842	0.00351262
Tb1125.10.12720:mRNA	Bait On Hook 1	2.3145	7.52496	8.23352	4.48568e-06	7.14863e-05
Tb1125.2.1500:rRNA	M2 ribosomal RNA	-1.84442	7.52058	-9.56122	1.17021e-06	2.88393e-05
Tb1125.tmp.1.70:rRNA	M2 ribosomal RNA	-1.83693	7.51279	-9.28439	1.5287e-06	3.41892e-05
Tb1125.5.3280:mRNA	Basal body protein	1.4703	7.50773	3.3292	0.00379847	0.019264
Tb1125.11.13250:mRNA	eukaryotic translation initiation factor 2 gamma, putative	2.0502	7.50739	9.53751	1.19704e-06	2.92435e-05
Tb1125.4.3950:mRNA	cytoskeleton-associated protein CAP5.5, putative	1.92608	7.50538	4.82293	0.000346583	0.00246503
Tb1125.7.7130:mRNA	S-adenosyl-L-methionine-dependent tRNA 4-demethylwyosine synthase, putative	1.32252	7.50523	3.35796	0.00361847	0.0184823
Tb1125.11.7240:mRNA	nexin-dynein regulatory complex 2	1.63369	7.5039	5.81179	8.41033e-05	0.000735093
Tb1125.9.10100:mRNA	SET domain-containing protein, putative	-1.76313	7.49947	-6.549	3.19501e-05	0.000331674
Tb1125.1.1960:mRNA	chaperone protein DnaJ, putative	2.16908	7.48183	7.11282	1.59722e-05	0.000190009
Tb1125.11.890:mRNA	hypothetical protein, conserved	-1.25948	7.47819	-3.07543	0.00584578	0.0279964
Tb1125.3.3444:rRNA	M2 ribosomal RNA	-1.82332	7.47537	-8.73982	2.63646e-06	4.93858e-05
Tb1125.Tb11.v5.0578.1	Plasma-membrane choline transporter, putative	-1.43583	7.47524	-4.79359	0.000362212	0.00255141
Tb1125.6.4590.1:mRNA	glutamyl-tRNA synthetase, putative	1.72714	7.4738	5.73628	9.32535e-05	0.000801934
Tb1125.8.5100:mRNA	hypothetical protein, conserved	1.48332	7.47298	3.62679	0.00230717	0.0125611
Tb1125.11.2510:mRNA	NUC173 domain containing protein, putative	1.54238	7.47296	4.94963	0.000286818	0.00210658
Tb1125.8.2450:mRNA	5'-AMP-activated protein kinase subunit beta	1.42621	7.47254	4.38275	0.000680807	0.00443575
Tb1125.10.3210:mRNA	delta-1-pyrroline-5-carboxylate dehydrogenase, putative	1.80412	7.46453	6.41976	3.76635e-05	0.000379948
Tb1125.8.5970:mRNA	Cullin 5, putative	1.24138	7.46118	2.76038	0.0100318	0.0445107
Tb1125.11.11590:mRNA	Eukaryotic translation initiation factor 3 subunit E	1.51177	7.44915	5.48594	0.000132072	0.00106703
Tb1125.10.10880:mRNA	ATP-binding cassette sub-family F member 1, putative	1.36296	7.44879	3.80126	0.00172987	0.00984815
Tb1125.11.3850:mRNA	AMP deaminase, putative	-1.2759	7.43925	-2.70404	0.0110516	0.0484341
Tb1125.1.3950:mRNA	alanine aminotransferase	2.09129	7.43699	6.56833	3.1181e-05	0.000325509
Tb1125.11.14100:mRNA	Double RNA-binding domain containing protein 4	2.56169	7.43016	8.03471	5.5661e-06	8.47782e-05
Tb1125.3.3453:rRNA	M2 ribosomal RNA	-1.8687	7.43004	-9.27554	1.54198e-06	3.42157e-05
Tb1125.3.1030:mRNA	RNA-binding protein	2.82707	7.42972	13.1672	5.89166e-08	3.67378e-06
Tb1125.8.6940:mRNA	hypothetical protein, conserved	1.6828	7.42832	6.34509	4.14595e-05	0.000410224
Tb1125.3.1920:mRNA	General negative regulator of transcription subunit 5	2.44563	7.41644	8.98389	2.05887e-06	4.13332e-05
Tb1125.10.15760:mRNA	hypothetical protein, conserved	2.04362	7.41264	10.4998	4.9478e-07	1.60529e-05
Tb1125.8.2870:mRNA	conserved protein	2.13227	7.41229	10.1163	6.97703e-07	2.03157e-05
Tb1125.11.4610:mRNA	protein kinase A regulatory subunit	1.9042	7.4088	3.56593	0.00255321	0.0136568
Tb1125.5.450:mRNA	NADH dehydrogenase [ubiquinone] flavoprotein 1, mitochondrial	1.80694	7.40707	7.04093	1.74099e-05	0.000203465
Tb1125.11.13270:mRNA	hypothetical protein, conserved	2.26671	7.39616	6.13204	5.47572e-05	0.000514408
Tb1125.9.7380:mRNA	variant surface glycoprotein (VSG)-related, putative	2.61176	7.39465	7.12815	1.569e-05	0.000188651
Tb1125.2.1520:rRNA	M1 ribosomal RNA	-1.6779	7.37948	-6.4612	3.57197e-05	0.000364294
Tb1125.2.1380:mRNA	leucine-rich repeat protein (LRRP), putative	1.94616	7.37663	4.82529	0.000345357	0.00245892
Tb1125.11.11650:mRNA	Centrosomal protein of 164 kDa, putative	1.37496	7.37472	3.30618	0.00394918	0.0199196
Tb1125.3.3442:rRNA	M1 ribosomal RNA	-1.70191	7.37092	-6.85751	2.17571e-05	0.000241512
Tb1125.11.2670:mRNA	Nucleoporin NUP59	1.38836	7.36876	3.35661	0.00362675	0.0185042
Tb1125.1.4410:mRNA	SUMO-interacting motif-containing protein	1.81109	7.36632	5.88501	7.61476e-05	0.000678971
Tb1125.2.1810:mRNA	chromatin-remodeling complex atpase chain iswi	1.38767	7.36596	2.72271	0.0107026	0.047127
Tb1125.11.16200:mRNA	cytoskeleton-associated protein 17	1.79135	7.36103	5.49049	0.000131229	0.00106485
Tb1125.10.8780:mRNA	AAA domain containing protein, putative	1.49554	7.36093	3.75926	0.00185345	0.0104556
Tb1125.7.650:mRNA	Nucleolar protein 105	1.84272	7.35737	7.38397	1.15977e-05	0.000149867
Tb1125.Tb09_rRNA_5:rRNA	M6 ribosomal RNA	-1.8088	7.35703	-8.99497	2.0356e-06	4.11147e-05
Tb1125.7.6863:rRNA	M2 ribosomal RNA	-1.85829	7.35071	-9.84583	8.94921e-07	2.38244e-05
Tb1125.7.6886:rRNA	M2 ribosomal RNA	-1.84993	7.35045	-9.6183	1.10835e-06	2.77567e-05
Tb1125.11.15450:mRNA	Basal body protein	3.19488	7.34969	10.0754	7.25632e-07	2.0646e-05
Tb1125.11.7220:mRNA	neurobeachin/beige protein, putative	-1.5287	7.34819	-4.42483	0.000637492	0.00419762
Tb1125.9.15420:mRNA	60S ribosomal protein L32	-1.50022	7.34729	-5.53043	0.000124071	0.00101385
Tb1125.10.14710:mRNA	40S ribosomal protein S2, putative	-1.71835	7.343	-6.80923	2.30874e-05	0.000254454
Tb1125.11.6570:mRNA	Nodulin-like, putative	-1.62905	7.34004	-6.09396	5.75732e-05	0.000536522
Tb1125.9.7340:mRNA	expression site-associated gene 9 (ESAG9) protein, putative	1.47005	7.33778	3.70717	0.00201963	0.0112362
Tb1125.6.220:mRNA	purine nucleoside transporter	1.52156	7.33455	4.30925	0.000764074	0.00488854
Tb1125.11.11020:mRNA	hypothetical protein, conserved	1.61697	7.32876	4.21773	0.000883049	0.00554352
Tb1125.3.990:mRNA	hypothetical protein, conserved	1.69391	7.32235	6.40872	3.81999e-05	0.000383692
Tb1125.7.3830:mRNA	kinesin K39, putative	2.52068	7.32127	4.59194	0.000492681	0.00335103
Tb1125.11.14650:mRNA	SUMO-interacting motif-containing protein	1.34238	7.32057	3.82136	0.0016738	0.0095818
Tb1125.11.16660:mRNA	Dopey, N-terminal, putative	-1.44038	7.32049	-4.80053	0.000358446	0.00253256
Tb1125.10.14600:mRNA	40S ribosomal protein S2, putative	-1.85973	7.31867	-8.12565	5.0389e-06	7.8551e-05
Tb1125.5.1660:mRNA	pyruvate dehydrogenase phosphatase, putative	2.38468	7.31589	7.18452	1.46666e-05	0.000179285
Tb1125.7.6690:mRNA	Trypanosoma specific protein, unknown function	1.60421	7.31301	3.57349	0.00252107	0.013516
Tb1125.4.5380:mRNA	Cilia- and flagella-associated protein 43	1.63638	7.30988	5.76914	8.91465e-05	0.000773352
Tb1125.8.6980:mRNA	Flagellum attachment zone protein 14	2.54434	7.3094	12.8124	7.63657e-08	4.30008e-06
Tb1125.3.1800:mRNA	hypothetical protein, conserved	-1.4709	7.30567	-4.93885	0.000291448	0.00213288
Tb1125.11.10120:mRNA	hypothetical protein, conserved	1.78669	7.30237	6.95228	1.93804e-05	0.000221311
Tb1125.3.3300:mRNA	Flagellum attachment zone protein 19	1.72661	7.29863	6.36609	4.0352e-05	0.000401403
Tb1125.6.650:mRNA	hypothetical protein, conserved	-1.45035	7.29114	-3.58672	0.00246609	0.0132903
Tb1125.Tb11.v5.0232.1	hypothetical protein, conserved	1.96514	7.29083	3.7471	0.00189113	0.010623
Tb1125.5.2660:mRNA	NUC130/3NT domain/SDA1, putative	1.88511	7.28556	7.95461	6.07539e-06	9.07499e-05
Tb1125.4.1300:mRNA	amidinotransferase, putative	1.56478	7.27826	7.0684	1.68439e-05	0.000197597
Tb1125.Tb11.v5.1011.1	calpain-like cysteine peptidase, putative	1.80066	7.27628	3.01722	0.00645771	0.0305803
Tb1125.10.12520:mRNA	hypothetical protein, conserved	1.29601	7.26139	2.8274	0.00894075	0.0405015
Tb1125.11.14590:mRNA	G5-interacting protein	1.7668	7.2491	8.00795	5.72923e-06	8.65533e-05
Tb1125.7.7090:mRNA	hypothetical protein, conserved	2.16587	7.24113	9.00525	2.01487e-06	4.08682e-05
Tb1125.11.3910:mRNA	hypothetical protein, conserved	1.45818	7.23609	3.05374	0.00606646	0.0289192
Tb1125.10.7630:mRNA	transportin2- like protein	-1.49784	7.23249	-4.32044	0.000750731	0.00481369
Tb1125.9.12790:mRNA	dolichol kinase, putative	1.46287	7.23069	2.74952	0.0102206	0.0452406
Tb1125.6.4970:mRNA	serine/arginine-rich protein specific kinase SRPK, putative	1.50899	7.22705	5.31162	0.000169172	0.0013186
Tb1125.9.11100:mRNA	cAMP-dependent protein kinase catalytic subunit 1	1.76091	7.21783	4.6721	0.000435438	0.00300345
Tb1125.11.14000:mRNA	nuclear RNA binding domain 1	1.37395	7.20967	2.81627	0.00911326	0.0411825
Tb1125.3.5180:mRNA	ADF/Cofilin	1.61276	7.2093	6.67272	2.73483e-05	0.000292926
Tb1125.3.2750:mRNA	hypothetical protein, conserved	1.68555	7.2093	4.58438	0.000497995	0.00338222
Tb1125.4.1230:mRNA	hypothetical protein	1.30787	7.20869	3.22989	0.00449407	0.0222572
Tb1125.3.4960:mRNA	kinesin, putative	2.25663	7.2055	5.42993	0.00014297	0.00113922
Tb1125.5.1470:mRNA	NADH-cytochrome b5 reductase, putative	2.2357	7.2018	8.85618	2.34163e-06	4.54198e-05
Tb1125.11.3120:mRNA	nucleolar GTP-binding protein 1	1.29205	7.19797	2.68986	0.0113243	0.049489
Tb1125.11.2260:mRNA	Eukaryotic translation initiation factor 4E-1	2.15788	7.18906	9.16188	1.72427e-06	3.70124e-05
Tb1125.9.2885:mRNA	Domain of unknown function (DUF5075), putative	1.58761	7.1834	3.64078	0.00225422	0.0123128
Tb1125.6.2770:mRNA	Vacuolar assembly protein vps41	-1.38253	7.17696	-3.94573	0.00136655	0.00797524
Tb1125.6.950:mRNA	cysteinyl-tRNA synthetase, putative	1.75255	7.16615	5.56249	0.00011863	0.000978852
Tb1125.11.3310:mRNA	ubiquitin-conjugating enzyme, putative	2.90778	7.16274	11.237	2.6333e-07	1.00369e-05
Tb1125.7.7400:mRNA	Basal body protein	3.09642	7.16019	8.36806	3.89238e-06	6.43933e-05
Tb1125.8.5120:mRNA	cytochrome c	2.64721	7.15131	8.87166	2.30615e-06	4.51082e-05
Tb1125.8.2780:mRNA	RNA-binding protein RBP10, putative	1.93706	7.15083	3.65721	0.00219385	0.0120624
Tb1125.11.16280:mRNA	60S ribosomal protein L8, putative	-1.95895	7.14683	-9.40054	1.36551e-06	3.17968e-05
Tb1125.Tb09_rRNA_2:rRNA	M1 ribosomal RNA	-1.68892	7.14181	-6.7059	2.62399e-05	0.000284144
Tb1125.11.11010:mRNA	hypothetical protein, conserved	1.77961	7.13768	8.12374	5.04932e-06	7.85817e-05
Tb1125.9.15320:mRNA	hypothetical protein, conserved	1.8504	7.13633	6.5958	3.0118e-05	0.000317624
Tb1125.9.12730:mRNA	chaperone protein DnaJ, putative	1.32071	7.13557	3.30196	0.00397746	0.0200513
Tb1125.11.7200:mRNA	GRIP domain containing protein, putative	1.40313	7.13517	4.69501	0.000420509	0.00290912
Tb1125.11.2660:mRNA	Golgi reassembly stacking protein (GRASP homologue), putative	1.93732	7.12158	9.41754	1.34325e-06	3.15953e-05
Tb1125.2.2190:mRNA	histone deacetylase 3	1.35209	7.11748	3.25781	0.00428621	0.0213988
Tb1125.10.14950:mRNA	Zinc finger CCCH domain-containing protein 40	1.34558	7.10852	3.39466	0.00340145	0.0175085
Tb1125.10.8910:mRNA	Nucleoporin NUP181	-1.3468	7.10752	-4.35356	0.000712664	0.00460136
Tb1125.11.3240:mRNA	T-complex protein 1, zeta subunit, putative	1.83519	7.09931	5.76261	8.99477e-05	0.000778123
Tb1125.6.850:mRNA	ccr4-not transcription complex subunit 2	2.3017	7.09887	7.67523	8.30222e-06	0.000113602
Tb1125.10.870:mRNA	Furrow 1 protein	1.62965	7.0982	3.96456	0.00132547	0.00777457
Tb1125.11.3070:mRNA	ribosome assembly protein RRB1, putative	1.4295	7.09641	4.09967	0.00106606	0.00646523
Tb1125.9.15720:mRNA	hypothetical protein, conserved	3.08638	7.09482	8.96022	2.11154e-06	4.20093e-05
Tb1125.11.11090:mRNA	Nucleoporin NUP140	1.38694	7.09132	2.99827	0.00667009	0.0315218
Tb1125.10.15520:mRNA	signal recognition particle protein, putative	1.31816	7.08939	2.98537	0.00681892	0.032176
Tb1125.6.3100:mRNA	Intraflagellar transport complex B protein 46 C terminal, putative	1.4153	7.07442	4.57149	0.000507958	0.00343982
Tb1125.10.2360:mRNA	hypothetical protein	1.66087	7.06855	5.92163	7.24744e-05	0.000649334
Tb1125.10.14150:mRNA	EnigmRBP1	2.42709	7.06803	10.9271	3.41631e-07	1.23027e-05
Tb1125.10.13070:mRNA	hypothetical protein, conserved	1.60448	7.06617	4.93756	0.000292006	0.00213288
Tb1125.10.4320:mRNA	hypothetical protein, conserved	1.38825	7.06615	3.58975	0.00245368	0.0132311
Tb1125.11.13500:mRNA	par1	1.55692	7.05395	5.3248	0.000166009	0.00129613
Tb1125.10.14410:mRNA	leucine-rich repeat protein (LRRP), putative	1.41921	7.05272	3.75641	0.00186215	0.010492
Tb1125.11.12530:mRNA	Flagellum attachment zone protein 3	1.56998	7.03839	5.08913	0.000233499	0.00174814
Tb1125.7.670:mRNA	hypothetical protein, conserved	-1.39215	7.03709	-3.64517	0.00223788	0.0122523
Tb1125.5.297b:mRNA	hypothetical protein	2.19538	7.03575	7.37071	1.17793e-05	0.000151581
Tb1125.11.9150:mRNA	Mitochondrial processome subunit 1	1.32974	7.03127	2.73211	0.0105311	0.0464598
Tb1125.Tb06.3A7.270:mRNA	hypothetical protein, conserved	1.37965	7.02986	2.89586	0.0079495	0.0366363
Tb1125.11.5020:mRNA	hypothetical protein, conserved	-1.77663	7.02964	-9.05908	1.90928e-06	3.96848e-05
Tb1125.11.5350:mRNA	myo-inositol/proton symporter (MIT)	-1.31694	7.02786	-2.75685	0.0100928	0.0447387
Tb1125.10.14490:mRNA	hypothetical protein, conserved	1.85242	7.02394	7.37189	1.17621e-05	0.00015157
Tb1125.10.13800:mRNA	hypothetical protein, conserved	1.45527	7.02326	2.82448	0.00898562	0.0406453
Tb1125.10.6740:mRNA	Plasma-membrane choline transporter, putative	-1.94	7.01879	-10.3213	5.79797e-07	1.80164e-05
Tb1125.7.7040:mRNA	methylthioadenosine phosphorylase, putative	1.58752	7.01489	6.56734	3.12178e-05	0.000325527
Tb1125.4.5120:mRNA	hypothetical protein, conserved	3.32099	7.01043	10.2916	5.97002e-07	1.84056e-05
Tb1125.3.2170:mRNA	translation elongation factor EF-2, putative	1.5312	7.00435	4.34427	0.000723136	0.00464959
Tb1125.4.5010:mRNA	calreticulin, putative	1.47832	7.00211	4.88523	0.000315684	0.00228073
Tb1125.2.560:mRNA	retrotransposon hot spot protein 4 (RHS4), putative	1.77414	6.99906	5.59836	0.000112841	0.000941122
Tb1125.2.6270:mRNA	iron/ascorbate oxidoreductase family protein, putative	1.76245	6.99678	4.11222	0.00104486	0.00636786
Tb1125.10.14730:mRNA	chaperone protein DnaJ, putative	1.71234	6.99355	6.61294	2.94753e-05	0.000311907
Tb1125.2.6230:mRNA	iron/ascorbate oxidoreductase family protein, putative	1.7808	6.99192	4.19795	0.000911259	0.00570904
Tb1125.11.10940:mRNA	hypothetical protein, conserved	1.53793	6.98806	2.90408	0.00783821	0.0362854
Tb1125.8.6760:mRNA	translationally-controlled tumor protein homolog, putative	2.85095	6.98724	13.364	5.1146e-08	3.3055e-06
Tb1125.2.3910:mRNA	beta-ketoacyl-ACP synthase	1.72607	6.984	4.86812	0.000323864	0.00232896
Tb1125.9.4370:mRNA	GTPase activating protein, putative	-1.45748	6.9764	-5.13975	0.000216854	0.00163937
Tb1125.10.3310:mRNA	Component of motile flagella 76b	1.45852	6.97128	3.21165	0.00463541	0.0228354
Tb1125.11.9890:mRNA	signal recognition particle receptor alpha subunit, putative	-1.44762	6.96822	-5.39812	0.000149535	0.00118442
Tb1125.11.16730:mRNA	dihydrolipoyl dehydrogenase	1.45504	6.96447	4.13099	0.00101392	0.00620985
Tb1125.4.1270:mRNA	ruvB-like DNA helicase, putative	1.9142	6.96104	9.4031	1.36213e-06	3.17968e-05
Tb1125.11.15390:mRNA	hypothetical protein	1.65906	6.95653	3.31504	0.00389052	0.0196957
Tb1125.3.1120:mRNA	GTP-binding nuclear protein rtb2, putative	3.26116	6.95535	17.2274	4.42499e-09	5.3393e-07
Tb1125.6.3650:mRNA	ADP-ribosylation factor-like protein 3C, putative	1.31128	6.94959	2.97625	0.00692625	0.0325502
Tb1125.2.2440:mRNA	proteasome regulatory non-ATPase subunit 6	1.66409	6.94374	7.1324	1.56016e-05	0.000188009
Tb1125.6.2550:mRNA	RNA-binding protein, putative	1.43137	6.94187	2.82865	0.00892161	0.0404377
Tb1125.8.4780:mRNA	Flagellar Member 3	2.89635	6.93904	7.89549	6.49359e-06	9.53111e-05
Tb1125.11.12540:mRNA	leucine-rich repeat protein (LRRP), putative	1.44695	6.93901	4.4664	0.000597566	0.00397092
Tb1125.5.840:mRNA	Nucleolar protein 111	2.1191	6.93798	9.45018	1.30168e-06	3.11698e-05
Tb1125.10.6750:mRNA	Plasma-membrane choline transporter, putative	-2.20955	6.93718	-12.0834	1.32966e-07	6.11577e-06
Tb1125.Tb11.v5.0330.1	THT1 - hexose transporter, putative	-1.4336	6.93302	-3.86383	0.00156147	0.00900533
Tb1125.8.2550:mRNA	mitochondrial DNA primase	2.08071	6.93244	8.90667	2.22481e-06	4.38868e-05
Tb1125.1.4020:mRNA	hypothetical protein	2.26231	6.92569	6.67232	2.73663e-05	0.000292926
Tb1125.Tb11.v5.0242.1	dynein heavy chain, putative	1.56671	6.92031	3.06812	0.00591924	0.0282754
Tb1125.9.8200:mRNA	Pescadillo N-terminus/BRCA1 C Terminus (BRCT) domain containing protein, putative	1.47718	6.91974	5.2929	0.000173772	0.00134656
Tb1125.10.9780:mRNA	ATP-dependent DEAD/H RNA helicase, putative	1.91533	6.90459	8.91669	2.20236e-06	4.35364e-05
Tb1125.5.610:mRNA	acidic phosphatase, putative	1.47712	6.90355	3.6114	0.00236691	0.0128508
Tb1125.8.780:mRNA	hypothetical protein, conserved	1.97062	6.90145	9.00316	2.019e-06	4.08682e-05
Tb1125.5.1000:mRNA	ubiquitin-conjugating enzyme E2, putative	3.00906	6.90104	13.1176	6.10983e-08	3.78443e-06
Tb1125.2.2160:mRNA	paraflagellar rod component, putative	2.03076	6.89779	8.36566	3.89507e-06	6.43933e-05
Tb1125.11.1100:mRNA	cysteine peptidase, Clan CA, family C2, putative	2.74084	6.87672	5.88025	7.67258e-05	0.000682162
Tb1125.7.4470:mRNA	hypothetical protein, conserved	2.41034	6.87612	10.6095	4.49412e-07	1.49659e-05
Tb1125.6.2460:mRNA	ubiquitin fusion degradation protein 2, putative	-1.972	6.8719	-8.88858	2.26583e-06	4.4507e-05
Tb1125.6.3720:mRNA	hypothetical protein, conserved	-1.6571	6.87171	-6.55629	3.16565e-05	0.000328994
Tb1125.1.2230:mRNA	small myristoylated protein 1-1	1.48153	6.87079	2.89594	0.00794841	0.0366363
Tb1125.9.14280:mRNA	hypothetical protein, conserved	-1.51775	6.86465	-6.29996	4.39526e-05	0.000431219
Tb1125.5.2500:mRNA	hypothetical protein, conserved	1.35745	6.86463	2.79505	0.0094515	0.0423608
Tb1125.10.6720:mRNA	Plasma-membrane choline transporter, putative	-2.21674	6.86188	-12.6851	8.39416e-08	4.56083e-06
Tb1125.3.3690:mRNA	flagellar radial spoke protein-like, putative	1.66949	6.85907	5.65034	0.000104983	0.000885922
Tb1125.9.15360:mRNA	40S ribosomal protein S6, putative	-2.01213	6.85192	-12.0976	1.31493e-07	6.07811e-06
Tb1125.10.15750:mRNA	Tripartite attachment complex protein 197	2.23336	6.84868	4.21858	0.000882159	0.00554168
Tb1125.8.2370:mRNA	dicer-like protein	1.39535	6.8485	3.17916	0.0048986	0.023992
Tb1125.5.291b:mRNA	variant surface glycoprotein (VSG)-related, putative	1.72507	6.84712	5.55612	0.000119689	0.000985839
Tb1125.10.12950:mRNA	Basal body protein	2.34087	6.84137	10.2633	6.10859e-07	1.86694e-05
Tb1125.7.6310:mRNA	polo-like protein kinase	1.89248	6.83964	5.61826	0.000109762	0.00091957
Tb1125.1.1920:mRNA	conserved protein, unknown function	2.24958	6.83628	7.44263	1.08353e-05	0.00014199
Tb1125.10.14690:mRNA	syntaxin, putative	1.32203	6.833	2.77964	0.00970517	0.0433722
Tb1125.11.15190:mRNA	Domain of unknown function (DUF4200), putative	1.35131	6.82686	3.64293	0.00224618	0.012276
Tb1125.Tb11.0810:mRNA	hypothetical protein	-1.72063	6.8192	-6.54365	3.21667e-05	0.00033355
Tb1125.11.620:mRNA	Regulatory-associated protein of TOR1	-1.28989	6.8158	-3.80182	0.00172828	0.00984516
Tb1125.6.700:mRNA	alanyl-tRNA synthetase, putative	1.38469	6.80755	3.86171	0.00156689	0.00903103
Tb1125.5.2300:mRNA	formin, putative	-2.02497	6.80478	-10.3949	5.42945e-07	1.71e-05
Tb1125.11.4800:mRNA	clathrin coat assembly protein, putative	-1.38116	6.80358	-4.68028	0.00043004	0.00296843
Tb1125.9.9550:mRNA	EnigmRBP2	2.4581	6.80099	10.1641	6.68186e-07	1.98978e-05
Tb1125.11.14300:mRNA	Dynein intermediate chain, axonemal	1.25697	6.80014	2.89682	0.00793639	0.0366122
Tb1125.7.2650:mRNA	Cytoskeleton associated protein 51V	1.4078	6.7998	2.97934	0.00688973	0.0324278
Tb1125.10.7490:mRNA	cullin 2, putative	-1.33946	6.79928	-3.75409	0.00186928	0.0105257
Tb1125.10.3010:mRNA	hook complex protein, conserved	2.02865	6.79228	6.93055	1.99003e-05	0.000226146
Tb1125.8.6730:mRNA	Enriched in surface-labeled proteome protein 24	-1.62035	6.79055	-6.71428	2.59674e-05	0.000281521
Tb1125.11.14950:mRNA	zinc finger protein 2	3.88137	6.78451	3.56295	0.0026279	0.014016
Tb1125.3.5780:mRNA	hypothetical protein	2.38662	6.78429	6.25689	4.64971e-05	0.000449537
Tb1125.3.2210:mRNA	KIF-1 binding protein C terminal, putative	-1.18899	6.78277	-2.72833	0.0105999	0.0467188
Tb1125.10.9970:mRNA	hypothetical protein, conserved	-1.29813	6.77949	-3.37293	0.00352827	0.0181111
Tb1125.11.6900:mRNA	DNA repair and recombination helicase protein PIF2	1.32442	6.77554	2.71355	0.0108725	0.047762
Tb1125.11.8200:mRNA	ribosomal protein S26, putative	-1.4734	6.77508	-5.93025	7.16374e-05	0.000643075
Tb1125.5.1830:mRNA	lysosomal/endosomal membrane protein p67	-1.23662	6.77227	-2.91288	0.00772078	0.035849
Tb1125.11.13700:mRNA	Basal body protein	1.29163	6.77085	3.78998	0.00176218	0.0100076
Tb1125.9.15070:mRNA	hypothetical protein, conserved	-1.26546	6.7697	-2.78388	0.00963466	0.0430778
Tb1125.6.900:mRNA	Substrate of Polo-like kinase in the basal body 1	2.14449	6.76968	10.8633	3.60704e-07	1.28345e-05
Tb1125.3.3950:mRNA	hypothetical protein, conserved	2.00586	6.76898	4.89637	0.0003105	0.00224852
Tb1125.6.4000:mRNA	small glutamine-rich tetratricopeptide repeat protein, putative	-1.42346	6.76686	-4.50874	0.000559596	0.00375937
Tb1125.5.1640:mRNA	hypothetical protein, conserved	1.92539	6.76352	9.85136	8.90326e-07	2.38159e-05
Tb1125.11.5880:mRNA	LSU ribosomal protein, mitochondrial, putative	-1.33807	6.76284	-3.1536	0.00511635	0.0249664
Tb1125.1.4740:mRNA	FAM91 N-terminus/FAM91 C-terminus, putative	-2.0242	6.76163	-10.3976	5.41643e-07	1.71e-05
Tb1125.2.510:mRNA	retrotransposon hot spot protein 4 (RHS4), putative	2.46518	6.75928	9.05023	1.92671e-06	3.98687e-05
Tb1125.4.3920:mRNA	CRAL/TRIO domain containing protein, putative	-1.63108	6.75828	-5.6027	0.00011216	0.00093628
Tb1125.3.1900:mRNA	conserved protein, unknown function	2.66639	6.75772	9.76769	9.63181e-07	2.49273e-05
Tb1125.2.3270:mRNA	65 kDa invariant surface glycoprotein	1.74932	6.74364	6.59632	3.0098e-05	0.000317624
Tb1125.8.1480:mRNA	RAVE protein 1 C terminal, putative	-1.58729	6.74024	-5.76272	8.99326e-05	0.000778123
Tb1125.10.6760:mRNA	Plasma-membrane choline transporter, putative	-1.64976	6.74011	-7.67287	8.32308e-06	0.00011372
Tb1125.2.340:mRNA	retrotransposon hot spot protein 4 (RHS4), putative	1.4632	6.73926	4.09337	0.00107689	0.00651315
Tb1125.7.2330:mRNA	Protein of unknown function (DUF1663), putative	3.04047	6.73651	7.41892	1.11564e-05	0.000145174
Tb1125.10.9720:mRNA	RNA-editing-associated protein 1	1.45858	6.73314	4.61806	0.000472918	0.00322605
Tb1125.11.15970:mRNA	Guanine nucleotide exchange factor in Golgi transport N-terminal/Sec7 domain containing protein, putative	-2.05996	6.73252	-10.0412	7.47203e-07	2.10372e-05
Tb1125.6.5020:mRNA	cyclin 7, putative	2.0726	6.73059	7.80013	7.21271e-06	0.000102154
Tb1125.3.4300:mRNA	Paraflagellar rod protein 1-2	2.19624	6.72644	12.9436	6.93017e-08	4.11405e-06
Tb1125.10.3480:mRNA	hypothetical protein, conserved	-1.2924	6.7222	-3.65945	0.00218551	0.0120347
Tb1125.3.4320:mRNA	Paraflagellar rod protein 1-4	2.19536	6.71349	12.9511	6.89209e-08	4.11405e-06
Tb1125.2.1800:mRNA	DNA polymerase delta catalytic subunit, putative	-1.47309	6.71168	-6.0248	6.31145e-05	0.000579443
Tb1125.10.8240:mRNA	Cytokinesis initiation factor 4	1.40921	6.70956	3.11693	0.00544619	0.0264095
Tb1125.1.4280:mRNA	hypothetical protein, conserved	2.05542	6.70883	5.48768	0.000131759	0.00106636
Tb1125.3.4330:mRNA	Paraflagellar rod protein 1-5	2.18768	6.69757	12.8458	7.44823e-08	4.2196e-06
Tb1125.8.2690:mRNA	SET domain containing protein, putative	-1.36661	6.69306	-3.1902	0.00480748	0.0235831
Tb1125.5.3400:mRNA	calcium-translocating P-type ATPase	-1.28609	6.69064	-2.71534	0.0108392	0.0476379
Tb1125.Tb11.v5.0959.1	hypothetical protein, conserved	1.81734	6.68951	6.31543	4.30808e-05	0.000424008
Tb1125.11.930:mRNA	hypothetical protein, conserved	-1.5641	6.68859	-6.8304	2.24936e-05	0.000248795
Tb1125.10.9250:mRNA	adenylyl cyclase-associated protein, putative	1.44935	6.68747	4.63532	0.000460583	0.00315116
Tb1125.8.3100:mRNA	coronin, putative	1.43431	6.68561	4.75024	0.000386714	0.00270351
Tb1125.11.11320:mRNA	hypothetical protein, conserved	3.09868	6.68543	13.7411	3.92339e-08	2.74077e-06
Tb1125.11.7010:mRNA	Calcium/calmodulin-dependent protein kinase kinase, putative	1.56313	6.68419	2.74452	0.0103091	0.0455506
Tb1125.9.4560:mRNA	RBP32	1.32283	6.68122	3.08016	0.00579882	0.0278306
Tb1125.11.4740:mRNA	paraflagellar rod component, putative	1.35363	6.67824	3.66333	0.00217153	0.0119737
Tb1125.11.9920:mRNA	polyubiquitin, putative	-1.42292	6.67796	-5.76401	8.97739e-05	0.000778068
Tb1125.10.3330:mRNA	DDRGK domain containing protein, putative	1.60152	6.66911	5.21545	0.000194288	0.00148693
Tb1125.1.1620:mRNA	ATP-dependent DEAD/H RNA helicase, putative	1.68204	6.66546	6.35201	4.1091e-05	0.000407011
Tb1125.2.2230:mRNA	hypothetical protein, conserved	1.92403	6.665	9.099	1.83497e-06	3.86787e-05
Tb1125.2.1850:mRNA	Tetratricopeptide repeat, putative	-1.25922	6.65824	-3.07489	0.00585119	0.0280079
Tb1125.10.8170:mRNA	Nucleoporin NUP144	-1.38461	6.65077	-5.14665	0.000214687	0.00162431
Tb1125.7.1300:mRNA	protein disulfide isomerase, putative	2.31277	6.64807	16.1286	8.37598e-09	9.09643e-07
Tb1125.9.5380:mRNA	Rab-GTPase-TBC domain containing protein, putative	-1.28034	6.64548	-3.74282	0.00190431	0.0106713
Tb1125.Tb11.v5.0394.1	hypothetical protein, conserved	3.16441	6.64455	9.57569	1.15647e-06	2.8707e-05
Tb1125.11.8760:mRNA	hypothetical protein, conserved	2.30961	6.63899	12.9011	7.15089e-08	4.13491e-06
Tb1125.10.9440:mRNA	NADH dehydrogenase	1.48876	6.63659	4.31444	0.000757853	0.00485601
Tb1125.7.6180:mRNA	hypothetical protein, conserved	2.09265	6.62472	8.82727	2.4113e-06	4.64801e-05
Tb1125.1.3110:mRNA	soluble N-ethylmaleimide sensitive factor (NSF) attachment protein, putative	1.44415	6.61663	4.14246	0.000995505	0.00613345
Tb1125.9.12310:mRNA	hypothetical protein, conserved	2.0715	6.61348	7.42391	1.10721e-05	0.000144482
Tb1125.10.1110:mRNA	kinesin, putative	1.62268	6.61133	3.10211	0.00558567	0.0269312
Tb1125.8.4670:mRNA	hypothetical protein, conserved	1.88985	6.60646	10.1094	7.02068e-07	2.03157e-05
Tb1125.5.2440:mRNA	Centrosomal protein of 164 kDa, putative	1.64452	6.60619	4.37568	0.000688388	0.0044726
Tb1125.10.11240:mRNA	hypothetical protein, conserved	1.84996	6.60111	7.33534	1.2275e-05	0.000156873
Tb1125.2.1210:mRNA	retrotransposon hot spot protein 4 (RHS4), putative	1.37477	6.60011	3.5109	0.00279867	0.0147657
Tb1125.9.6380:mRNA	hypothetical protein, conserved	-2.33637	6.59688	-16.1246	8.39611e-09	9.09643e-07
Tb1125.11.16240:mRNA	RING-variant domain containing protein, putative	-1.84692	6.59472	-7.11997	1.5835e-05	0.000189591
Tb1125.3.2470:mRNA	Pumilio homology domain family member 8	1.90268	6.5915	7.12561	1.57287e-05	0.000188806
Tb1125.7.5140:mRNA	hypothetical protein, conserved	1.38234	6.58814	4.073	0.00111268	0.00669989
Tb1125.3.4310:mRNA	Paraflagellar rod protein 1-3	2.19091	6.58589	12.0567	1.35775e-07	6.15552e-06
Tb1125.11.13180:mRNA	Present in the outer mitochondrial membrane proteome 10	2.25763	6.58071	9.85799	8.84936e-07	2.37628e-05
Tb1125.11.2790:mRNA	Solute carrier (proton/amino acid symporter), TRAMD3 or PAT1, putative	1.33847	6.57873	3.76306	0.0018419	0.0104094
Tb1125.11.4430:mRNA	ferric reductase transmembrane protein, putative	-2.22862	6.5765	-10.9116	3.4613e-07	1.24166e-05
Tb1125.4.2920:mRNA	hypothetical protein, conserved	1.41531	6.57552	4.32942	0.000740209	0.00474951
Tb1125.6.3640:mRNA	zinc finger of C3HC4-type, RING/B-box zinc finger, putative	-1.35084	6.57392	-3.44973	0.00310072	0.0161394
Tb1125.11.12770:mRNA	ubiquitin ligase, putative	-1.95513	6.56671	-9.57164	1.15866e-06	2.8707e-05
Tb1125.5.3790:mRNA	Tetraspanin family, putative	-1.70857	6.5636	-5.29891	0.000172282	0.00133724
Tb1125.10.6350:mRNA	trypanin	1.40038	6.5591	4.92062	0.000299456	0.00218216
Tb1125.5.3820:mRNA	aspartate carbamoyltransferase, putative	1.80674	6.54822	7.27062	1.32438e-05	0.000166282
Tb1125.3.740:mRNA	ZFP family member, putative	2.84286	6.54772	8.76247	2.57849e-06	4.83974e-05
Tb1125.Tb11.v5.0228.1	75 kDa invariant surface glycoprotein, putative	1.80921	6.53291	7.88293	6.57674e-06	9.59174e-05
Tb1125.10.730:mRNA	ATP synthase, putative	-1.54452	6.53261	-6.69405	2.66302e-05	0.00028742
Tb1125.10.8430:mRNA	40S ribosomal protein S12, putative	-1.2892	6.53196	-3.3764	0.0035077	0.0180155
Tb1125.9.14330:mRNA	mismatch repair protein PMS1, putative	-1.59428	6.53006	-7.1166	1.58987e-05	0.000189761
Tb1125.11.4040:mRNA	hypothetical protein, conserved	1.68466	6.52689	6.76081	2.45105e-05	0.000267914
Tb1125.6.3620.1:mRNA	zinc finger protein, putative	-1.28439	6.52652	-2.82621	0.00895899	0.0405445
Tb1125.4.3790:mRNA	ubiquitin carboxyl-terminal hydrolase, putative	2.75323	6.52622	14.6	2.19132e-08	1.97666e-06
Tb1125.11.10430:mRNA	hypothetical protein, conserved	1.53111	6.5229	5.5964	0.000113148	0.00094283
Tb1125.Tb3.NT.36:ncRNA	Noncoding RNA, putative	3.08372	6.5228	13.5051	4.62962e-08	3.11694e-06
Tb1125.5.910:mRNA	oligosaccharyl transferase subunit, putative	-1.44737	6.51492	-4.40862	0.000653826	0.00428701
Tb1125.Tb11.v5.0198.1	clathrin heavy chain, putative	2.40546	6.51271	6.98954	1.85294e-05	0.000213393
Tb1125.11.16470:mRNA	SUMO-interacting motif-containing protein	1.74015	6.50896	4.44219	0.000620491	0.00410027
Tb1125.10.970:mRNA	Tetratricopeptide repeat, putative	1.37162	6.50734	3.15252	0.00512579	0.0249993
Tb1125.9.5690:mRNA	60S acidic ribosomal protein, putative	-1.94161	6.50567	-8.27916	4.27098e-06	6.91318e-05
Tb1125.9.6370:mRNA	hypothetical protein, conserved	-1.26103	6.50379	-3.0698	0.00590229	0.0282089
Tb1125.3.5400:mRNA	serine/threonine protein kinase RIO1, putative	1.42921	6.5026	4.54432	0.000529671	0.00357383
Tb1125.9.10230:mRNA	Co-chaperone protein P23	1.78959	6.5013	7.47817	1.03979e-05	0.00013728
Tb1125.7.2390:mRNA	Tripartite attachment complex protein 102	2.00966	6.49736	8.28306	4.25325e-06	6.8965e-05
Tb1125.6.1670:mRNA	PAB-dependent poly(A)-specific ribonuclease subunit PAN2 (pseudogene)	-1.94943	6.49554	-8.7047	2.73333e-06	5.04878e-05
Tb1125.4.2500:mRNA	eukaryotic translation initiation factor 2-alpha kinase 2	-2.16561	6.49535	-8.55336	3.19732e-06	5.60496e-05
Tb1125.10.2250:mRNA	ubiquitin-conjugating enzyme variant Kua homologue, putative	2.62153	6.49269	7.8294	6.98412e-06	9.9465e-05
Tb1125.3.5160:mRNA	Basal body protein	1.42889	6.49217	2.79708	0.0094187	0.042275
Tb1125.9.4750:mRNA	hypothetical protein	2.56972	6.48893	12.8814	7.25677e-08	4.13636e-06
Tb1125.6.1980:mRNA	LMBR1-like membrane protein, putative	-1.36469	6.48764	-4.57821	0.000502739	0.00340945
Tb1125.5.3990:mRNA	variant surface glycoprotein (VSG, atypical), putative	1.81354	6.48385	4.90247	0.000307672	0.00223219
Tb1125.6.2370:mRNA	ubiquitin-protein ligase, putative	-1.44407	6.48272	-6.03663	6.21266e-05	0.000573206
Tb1125.4.2240:mRNA	Aminotransferase class IV, putative	-1.31262	6.48094	-2.8978	0.00792309	0.0365872
Tb1125.3.570:mRNA	expression site-associated gene 2 (ESAG2) protein, putative	1.91115	6.47833	8.68451	2.79071e-06	5.13435e-05
Tb1125.4.770:mRNA	ubiquitin-protein ligase, putative	-1.81399	6.47746	-7.57548	9.29845e-06	0.000124844
Tb1125.4.960:mRNA	WD domain, G-beta repeat, putative	-1.55859	6.47133	-6.0058	6.4735e-05	0.00058966
Tb1125.3.3870:mRNA	lipase domain protein, putative	-1.44084	6.46602	-4.43379	0.000628651	0.00415124
Tb1125.3.4290:mRNA	Paraflagellar rod protein 1-1	2.35138	6.46428	13.4736	4.72818e-08	3.13783e-06
Tb1125.10.420:mRNA	Exocyst complex component EXO99	-2.15424	6.45441	-12.1035	1.30895e-07	6.07811e-06
Tb1125.7.3680:mRNA	ubiquitin/ribosomal protein S27a, putative	-2.38736	6.4529	-12.8984	7.16522e-08	4.13491e-06
Tb1125.10.2790:mRNA	Conserved oligomeric complex COG6, putative	-1.55146	6.45144	-6.92717	1.99815e-05	0.000226177
Tb1125.11.3650:mRNA	adenylosuccinate synthetase, putative	2.10121	6.45102	5.6652	0.000102856	0.000870342
Tb1125.9.4230:mRNA	fatty acyl CoA synthetase 4	-1.75069	6.44768	-11.4994	2.11911e-07	8.67343e-06
Tb1125.2.470:mRNA	retrotransposon hot spot protein 4 (RHS4), putative	1.3767	6.44056	3.60333	0.00239889	0.0129808
Tb1125.10.13520:mRNA	Zn-finger in Ran binding protein and others/FYVE zinc finger, putative	-1.45231	6.44034	-4.93882	0.000291459	0.00213288
Tb1125.Tb11.v5.0157.1	hypothetical protein, conserved	1.3561	6.43667	3.88486	0.00150879	0.00873406
Tb1125.Tb11.v5.0231.1	75 kDa invariant surface glycoprotein, putative	1.83781	6.42939	8.0601	5.41144e-06	8.33793e-05
Tb1125.1.3170:mRNA	CHORD, putative	1.72586	6.42705	8.36983	3.87777e-06	6.43364e-05
Tb1125.9.11000:mRNA	ras-related protein RAB7, putative	2.71141	6.41795	12.5379	9.38165e-08	4.89691e-06
Tb1125.11.10340:mRNA	Serine/threonine-protein phosphatase PGAM5, mitochondrial, putative	-3.02484	6.41775	-18.4913	2.21706e-09	3.26964e-07
Tb1125.5.360:mRNA	75 kDa invariant surface glycoprotein	1.81382	6.41684	8.44129	3.59562e-06	6.11849e-05
Tb1125.6.1470:mRNA	hypothetical protein, conserved	2.24235	6.4163	4.14459	0.000992501	0.00612306
Tb1125.9.3120:mRNA	STE/STE11 serine/threonine-protein kinase, putative	-2.08905	6.4146	-12.4597	9.94914e-08	5.13541e-06
Tb1125.7.5340:mRNA	cAMP response protein 3	3.00771	6.41441	4.42116	0.000643574	0.00422874
Tb1125.11.8170:mRNA	Mitogen-activated protein kinase 8, putative	-1.30109	6.41425	-2.70569	0.0110204	0.0483201
Tb1125.8.990:mRNA	RNA-binding protein 33 (RNA-binding motif protein 33)	2.2766	6.41357	6.58964	3.03574e-05	0.000318971
Tb1125.9.5320:mRNA	nucleolar RNA binding protein, putative	1.42289	6.41309	5.85958	7.88146e-05	0.000697397
Tb1125.10.9840:mRNA	chaperone protein DnaJ, putative	1.52041	6.41097	5.42136	0.000144686	0.00114994
Tb1125.10.15160:mRNA	hypothetical protein, conserved	-1.69839	6.40987	-6.57624	3.08692e-05	0.000322979
Tb1125.11.5050:mRNA	fumarate hydratase, class I	1.53634	6.40934	4.98901	0.000270562	0.00199507
Tb1125.6.4520:mRNA	Tumour suppressor, Mitostatin, putative	1.42109	6.4087	4.50816	0.000560098	0.00376002
Tb1125.10.2970:mRNA	hypothetical protein, conserved	2.49245	6.40054	8.23387	4.48476e-06	7.14863e-05
Tb1125.11.4750:mRNA	hypothetical protein	3.12967	6.39644	10.2883	5.98266e-07	1.84056e-05
Tb1125.8.6720:mRNA	hypothetical protein, conserved	-1.76657	6.39095	-7.00788	1.81179e-05	0.00020937
Tb1125.11.11160:mRNA	Low-affinity phosphate transporter PHO91 (fragment)	-2.19163	6.38854	-13.7544	3.88172e-08	2.7322e-06
Tb1125.Tb11.v5.0964.1	hypothetical protein, conserved	1.75357	6.38697	5.192	0.000200998	0.00153035
Tb1125.7.1660:mRNA	hypothetical protein, conserved	-1.438	6.38403	-5.41375	0.000146255	0.00115943
Tb1125.4.1920:mRNA	GPI transamidase subunit 16, putative	-1.33227	6.37925	-3.92561	0.00141194	0.00822983
Tb1125.9.7650:mRNA	ADP-ribosylation factor, putative	1.57836	6.37877	6.02857	6.27976e-05	0.000577983
Tb1125.11.12720:mRNA	hypothetical protein, conserved	1.39446	6.37739	3.74664	0.00189236	0.0106235
Tb1125.9.5100:mRNA	cAMP-specific phosphodiesterase	-1.7258	6.37471	-6.90818	2.04495e-05	0.00023002
Tb1125.3.1290:mRNA	cullin 4B, putative	-1.48251	6.36922	-5.30258	0.000171376	0.00133132
Tb1125.7.7080:mRNA	mitochondrial glycoprotein-like protein	1.29955	6.36637	3.0511	0.00609384	0.0290348
Tb1125.Tb11.v5.0410.1	antigenic protein, conserved	2.7614	6.36444	6.64703	2.827e-05	0.000301558
Tb1125.5.110:mRNA	variant surface glycoprotein (VSG)-related, putative	3.12962	6.35352	12.0583	1.35818e-07	6.15552e-06
Tb1125.4.4520:mRNA	Cold-shock' DNA-binding domain containing protein, putative	2.44946	6.35241	5.53962	0.000122541	0.00100311
Tb1125.3.900:mRNA	PUB domain containing protein, putative	1.26946	6.352	3.69822	0.00204973	0.0113832
Tb1125.4.2400:mRNA	hypothetical protein, conserved	2.87888	6.35197	9.65325	1.07329e-06	2.71578e-05
Tb1125.10.9040:mRNA	hypothetical protein, conserved	-3.011	6.35147	-16.6085	6.30903e-09	7.14844e-07
Tb1125.10.6040:mRNA	hypothetical protein	2.34914	6.34668	6.95853	1.92381e-05	0.000220396
Tb1125.6.2730.2:mRNA	hypothetical protein, conserved	-1.6795	6.34359	-7.88333	6.57376e-06	9.59174e-05
Tb1125.9.7620:mRNA	60S ribosomal protein L11, putative	-2.16914	6.34235	-10.2903	5.96204e-07	1.84056e-05
Tb1125.5.2000:mRNA	hypothetical protein	1.68854	6.34182	2.92788	0.00752494	0.0350447
Tb1125.6.3990:mRNA	hypothetical protein, conserved	1.53157	6.34119	3.95428	0.00134773	0.00788525
Tb1125.9.7520:mRNA	hypothetical protein, conserved	1.28709	6.33932	2.76892	0.00988555	0.0440723
Tb1125.9.7590:mRNA	60S ribosomal protein L11, putative	-2.1669	6.33846	-10.2451	6.20929e-07	1.87917e-05
Tb1125.10.12040:mRNA	mitogen-activated protein kinase 11, putative	1.85179	6.33189	8.04841	5.48097e-06	8.3894e-05
Tb1125.tmp.1.80:rRNA	M6 ribosomal RNA	-1.72536	6.32328	-8.22635	4.51966e-06	7.17815e-05
Tb1125.10.6160:mRNA	Sec34-like family, putative	-2.6011	6.32108	-14.493	2.35129e-08	1.99282e-06
Tb1125.10.13880:mRNA	hypothetical protein, conserved	-1.67316	6.31769	-7.20155	1.43697e-05	0.000176833
Tb1125.7.3130:mRNA	Basalin	1.33246	6.31373	2.9101	0.00775771	0.0359845
Tb1125.11.6840:mRNA	hypothetical protein, conserved	1.63778	6.31241	4.69965	0.000417553	0.00289157
Tb1125.11.1390:mRNA	class I transcription factor A, subunit 1	-1.26966	6.30563	-2.90201	0.00786613	0.0363603
Tb1125.8.7540:mRNA	Flagella connector protein 3	1.40151	6.29808	4.28075	0.000799201	0.00507198
Tb1125.7.5790:mRNA	protein disulfide isomerase, putative	1.75461	6.29658	4.18848	0.000925081	0.00577616
Tb1125.11.17850:mRNA	expression site-associated gene 9 (ESAG9), fragment	1.42302	6.29592	2.70761	0.0109842	0.0482069
Tb1125.7.1460:mRNA	hypothetical protein, conserved	-2.74448	6.2954	-14.9678	1.7246e-08	1.63503e-06
Tb1125.Tb11.v5.0230.1	75 kDa invariant surface glycoprotein, putative	1.65919	6.29349	6.61599	2.93626e-05	0.000311425
Tb1125.6.2450:mRNA	Protein kinase B, putative	-1.997	6.2901	-10.4998	4.94775e-07	1.60529e-05
Tb1125.11.1070:mRNA	glycosomal transporter (GAT3), putative	-2.0921	6.28646	-9.30838	1.49339e-06	3.40911e-05
Tb1125.11.6810:mRNA	tubulin-tyrsoine ligase-like protein, putative	1.52831	6.27871	3.48326	0.00293123	0.0153691
Tb1125.8.4140:mRNA	Anaphase-promoting complex-associated protein AP3	1.79506	6.27538	7.24391	1.36675e-05	0.000171138
Tb1125.10.1060:mRNA	T-complex protein 1, delta subunit, putative	1.5703	6.26534	6.40292	3.84852e-05	0.000385724
Tb1125.6.1560:mRNA	hypothetical protein, conserved	-1.90879	6.2611	-7.91662	6.33572e-06	9.35854e-05
Tb1125.5.390:mRNA	75 kDa invariant surface glycoprotein, putative	1.81695	6.26072	7.78166	7.36313e-06	0.000103962
Tb1125.11.6630:mRNA	3-methylcrotonoyl-CoA carboxylase beta subunit, putative	-2.04108	6.25875	-11.6399	1.89091e-07	8.02378e-06
Tb1125.7.700:mRNA	Nucleolar protein 74	1.7349	6.25648	8.63859	2.92621e-06	5.25869e-05
Tb1125.11.11770:mRNA	Eukaryotic translation initiation factor 4E-3	1.45008	6.25171	3.3625	0.00359088	0.0183716
Tb1125.8.2600:mRNA	WD domain, G-beta repeat/BING4CT (NUC141) domain containing protein, putative	1.68254	6.25067	6.01562	6.38921e-05	0.000584273
Tb1125.11.8370:mRNA	Nucleus and spindle associated protein 1	1.58622	6.25024	6.95562	1.9302e-05	0.000220855
Tb1125.11.16690:mRNA	Voltage-gated Chloride channel Like 3	-1.72962	6.24205	-8.02945	5.59578e-06	8.49515e-05
Tb1125.11.10060:mRNA	Biotin--acetyl-CoA-carboxylase ligase, putative	-1.55034	6.24143	-7.87464	6.63747e-06	9.63511e-05
Tb1125.10.4260:mRNA	hypothetical protein, conserved	-1.98814	6.24038	-8.37283	3.86555e-06	6.42483e-05
Tb1125.8.1890:mRNA	cytochrome c1, heme protein, mitochondrial, putative	1.59466	6.2398	6.68818	2.68258e-05	0.00028893
Tb1125.11.5560:mRNA	hypothetical protein, conserved	-1.74955	6.23698	-8.64275	2.91364e-06	5.25623e-05
Tb1125.2.450:mRNA	retrotransposon hot spot protein 4 (RHS4), putative	1.73682	6.23495	5.73407	9.35362e-05	0.000803183
Tb1125.2.2670:mRNA	histone H4 variant	2.02504	6.23349	9.4394	1.31524e-06	3.12528e-05
Tb1125.10.3100:mRNA	glycerol-3-phosphate acyltransferase, putative	-1.52776	6.22785	-7.27073	1.3242e-05	0.000166282
Tb1125.8.3490:mRNA	Gryzun, putative trafficking through Golgi, putative	-2.1118	6.21979	-12.7817	7.81075e-08	4.35088e-06
Tb1125.11.14890:mRNA	DNA polymerase alpha/epsilon subunit B, putative	1.30152	6.21522	3.66097	0.00218001	0.0120133
Tb1125.10.8200:mRNA	Ribosomal protein L1p/L10e family, putative	1.91728	6.21488	6.91682	2.02353e-05	0.000227887
Tb1125.10.250:mRNA	hypothetical protein, conserved	1.42797	6.21451	4.60875	0.000479714	0.00327001
Tb1125.9.1510:mRNA	D-ala D-ala ligase C-terminus/SET domain containing protein, putative	1.41827	6.21353	5.83853	8.10984e-05	0.000712853
Tb1125.10.3470:mRNA	Ankyrin repeats (3 copies), putative	-1.32043	6.21255	-4.33249	0.000736645	0.00472991
Tb1125.3.4060:mRNA	asparagine synthetase domain-containing protein 1	-1.21308	6.20258	-2.87396	0.00825383	0.0378511
Tb1125.1.3410.1:mRNA	hypothetical protein, conserved	-1.3286	6.19841	-4.89525	0.000310999	0.00225038
Tb1125.5.380:mRNA	75 kDa invariant surface glycoprotein, putative	1.7193	6.19518	7.30162	1.27697e-05	0.000161201
Tb1125.Tb11.v5.0229.1	75 kDa invariant surface glycoprotein, putative	1.72756	6.19451	7.23208	1.38596e-05	0.000172846
Tb1125.10.10990:mRNA	predicted WD40 repeat protein	1.87972	6.19392	9.62522	1.1011e-06	2.76496e-05
Tb1125.9.11720:mRNA	Iron-sulfur cluster assembly protein	1.34991	6.19278	3.50855	0.00280971	0.0147959
Tb1125.10.13360:mRNA	Elongation factor Tu, mitochondrial	1.33958	6.19226	3.54134	0.00265989	0.0141379
Tb1125.11.9610:mRNA	eukaryotic translation initiation factor 3 subunit i	1.42892	6.19047	4.56826	0.000510492	0.00345447
Tb1125.8.5490:mRNA	Nucleolar protein,Nop52, putative	1.70246	6.19027	8.25815	4.36801e-06	7.02132e-05
Tb1125.3.3150:mRNA	hypothetical protein, conserved	-1.43946	6.18976	-4.05748	0.0011408	0.00683376
Tb1125.9.5240:mRNA	mismatch repair protein MSH3, putative	-1.35133	6.18752	-4.0169	0.00121788	0.00724879
Tb1125.8.4290:mRNA	Ribosome biogenesis protein Nop16, putative	2.06747	6.18752	8.47857	3.4575e-06	5.95986e-05
Tb1125.4.1930:mRNA	eukaryotic translation initiation factor 3 subunit g	2.19782	6.18699	10.3409	5.69776e-07	1.77644e-05
Tb1125.10.14240:mRNA	N-myristoyltransferase	1.32625	6.17275	3.4696	0.0029991	0.0156631
Tb1125.10.8460:mRNA	glucose transporter, putative	-1.66948	6.16616	-7.18022	1.4738e-05	0.000179503
Tb1125.2.6100:mRNA	hypothetical protein, conserved	1.96512	6.1617	8.47271	3.47879e-06	5.97439e-05
Tb1125.5.370:mRNA	75 kDa invariant surface glycoprotein, putative	1.57083	6.15582	6.07777	5.88216e-05	0.000546168
Tb1125.11.19810.1	hypothetical protein	-5.25295	6.15381	-32.3388	9.0831e-12	7.03259e-09
Tb1125.10.3850:mRNA	hypothetical protein, conserved	-1.63528	6.1532	-7.70798	7.99918e-06	0.000110432
Tb1125.9.2160:mRNA	hypothetical protein, conserved	2.5214	6.15249	9.72655	1.00091e-06	2.56892e-05
Tb1125.10.12920:mRNA	Flagellum attachment zone protein 18	1.32148	6.15199	2.90416	0.00783708	0.0362854
Tb1125.11.11480:mRNA	Trichohyalin, putative	1.44961	6.147	3.73214	0.00193813	0.0108346
Tb1125.1.2760:mRNA	hypothetical protein	1.31795	6.14654	2.87512	0.00823745	0.0377946
Tb1125.11.5650:mRNA	replication factor C, subunit 1, putative	1.35541	6.14219	4.00715	0.00123719	0.007331
Tb1125.1.760:mRNA	wd40 repeat domain-containing protein	-1.47397	6.14207	-6.89663	2.07397e-05	0.000232372
Tb1125.2.1964:rRNA	M1 ribosomal RNA	-1.7391	6.13835	-7.21443	1.41522e-05	0.000175026
Tb1125.11.3840:mRNA	hypothetical protein, conserved	1.23851	6.13169	2.96973	0.00700402	0.0328825
Tb1125.11.9780:mRNA	Nucleoporin NUP119	-1.39626	6.13056	-3.61686	0.00234554	0.0127581
Tb1125.11.13550:mRNA	hypothetical protein, conserved	-1.68919	6.1265	-8.85833	2.3363e-06	4.54112e-05
Tb1125.Tb11.v5.0613.1	NADH-dependent fumarate reductase, putative	1.70215	6.12461	4.95359	0.00028514	0.00209591
Tb1125.4.3070:mRNA	hypothetical protein, conserved	1.4869	6.12362	5.1363	0.000217948	0.0016463
Tb1125.4.3140:mRNA	Ribosome maturation protein SDO1	1.63203	6.12331	7.46009	1.06172e-05	0.000139922
Tb1125.11.13770:mRNA	LEM3 (ligand-effect modulator 3) family / CDC50 family, putative	-1.40161	6.1228	-4.39302	0.000669951	0.0043773
Tb1125.10.9830:mRNA	Mitochondrial ATP synthase subunit, putative	1.27215	6.12248	3.28496	0.00409355	0.0205474
Tb1125.8.8200:mRNA	Flagellar-associated protein 59, putative	2.38346	6.11381	11.4758	2.16078e-07	8.79133e-06
Tb1125.4.5070:mRNA	CRAL/TRIO domain containing protein, putative	2.08437	6.11092	9.93434	8.24403e-07	2.26613e-05
Tb1125.11.510:mRNA	RNA-binding protein, UBP2	2.39654	6.10974	5.78393	8.73927e-05	0.000758846
Tb1125.10.3200:mRNA	U2 splicing auxiliary factor, putative	1.77575	6.1086	5.83412	8.15861e-05	0.000716461
Tb1125.10.12980:mRNA	Multisite-specific tRNA:(cytosine-C(5))-methyltransferase, putative	-1.75969	6.10679	-8.16171	4.84583e-06	7.60517e-05
Tb1125.10.13150:mRNA	hypothetical protein, conserved	1.50366	6.10595	5.66725	0.000102556	0.000868593
Tb1125.11.10190:mRNA	telomerase reverse transcriptase	-1.37006	6.10517	-4.04341	0.00116692	0.0069633
Tb1125.11.5840:mRNA	Protein translation factor SUI1 homolog, putative	1.73453	6.10486	5.12898	0.000220289	0.00165825
Tb1125.11.4500:mRNA	hypothetical protein, conserved	-1.53003	6.10409	-5.87947	7.67189e-05	0.000682162
Tb1125.10.640:mRNA	arginine N-methyltransferase, type II	-1.532	6.10099	-7.79079	7.28812e-06	0.000103065
Tb1125.11.1680:mRNA	vesicular-fusion protein SEC18, putative	-1.95881	6.10014	-11.7022	1.79828e-07	7.75718e-06
Tb1125.11.14340:mRNA	exportin 1	-1.28513	6.09628	-3.45649	0.00306576	0.0159688
Tb1125.Tb11.02.5380b.1	exosome complex exonuclease RRP44p homologue, putative	-1.32451	6.09602	-4.86289	0.000326407	0.00234544
Tb1125.9.15210:mRNA	ribosomal protein L36, putative	1.39829	6.09219	2.86893	0.00832538	0.0381228
Tb1125.11.15830:mRNA	RNA methyltransferase, putative	-1.39777	6.09061	-4.44676	0.000616093	0.00407991
Tb1125.3.3850:mRNA	COPII coat assembly protein sec16	-1.76033	6.08133	-8.60126	3.04167e-06	5.39316e-05
Tb1125.10.12730:mRNA	hypothetical protein	1.63123	6.07822	3.88739	0.00150259	0.00870904
Tb1125.11.2240:mRNA	hypothetical protein, conserved	1.27386	6.07801	3.46608	0.00301684	0.0157469
Tb1125.11.5860:mRNA	AGC/RSK family serine/threonine kinase, putative	-1.90087	6.07413	-8.86044	2.33132e-06	4.54095e-05
Tb1125.7.3570:mRNA	hypothetical protein, conserved	-1.719	6.07374	-7.8483	6.83481e-06	9.8453e-05
Tb1125.10.13580:mRNA	major facilitator superfamily protein (MFS), putative	-1.51943	6.0734	-7.10157	1.61873e-05	0.000192077
Tb1125.Tb11.v5.0417.1	variant surface glycoprotein (atypical), putative	2.0145	6.07329	5.50798	0.000128049	0.00104086
Tb1125.10.3890.2:mRNA	phosphatidylinositol-4-phosphate 5-kinase, putative	-2.02138	6.07323	-9.1422	1.75808e-06	3.7464e-05
Tb1125.Tb10.v4.0215:mRNA	hypothetical protein	2.62601	6.0698	6.85442	2.18538e-05	0.000242295
Tb1125.2.2360:mRNA	Ankyrin repeats (3 copies)/Zinc finger, C3HC4 type (RING finger), putative	-1.53038	6.06726	-6.44539	3.64482e-05	0.000370504
Tb1125.11.14440:mRNA	Pentatricopeptide repeat protein (PPR), putative	-1.9487	6.06459	-7.90331	6.42984e-06	9.46745e-05
Tb1125.3.3290:mRNA	protein kinase, putative	-1.37858	6.06456	-4.76662	0.000377252	0.00264731
Tb1125.5.1920:mRNA	hypothetical protein, conserved	1.85995	6.06259	6.86949	2.14401e-05	0.000238277
Tb1125.6.4760:mRNA	T-complex protein 11, putative	-1.27002	6.0617	-3.50953	0.00280513	0.0147914
Tb1125.1.1740:mRNA	Microtubule-associated protein futsch, putative	3.61505	6.059	7.94045	6.20342e-06	9.25136e-05
Tb1125.7.2470:mRNA	GTPase activating protein, putative	-2.09543	6.05723	-12.2475	1.17058e-07	5.69415e-06
Tb1125.11.14820:mRNA	hypothetical protein, conserved	-1.26874	6.05001	-2.77448	0.00979157	0.0436952
Tb1125.2.5650:mRNA	hypothetical protein, conserved	1.68531	6.0485	7.71516	7.9347e-06	0.000109878
Tb1125.2.6150:mRNA	adenosine transporter 2	-1.73157	6.04812	-5.08342	0.000235461	0.00176141
Tb1125.10.780:mRNA	Ring finger domain containing protein, putative	-1.5898	6.04193	-5.88031	7.66326e-05	0.000682162
Tb1125.Tb09.v4.0150:mRNA	variant surface glycoprotein (VSG, pseudogene), putative	2.61806	6.0398	9.22985	1.61332e-06	3.52691e-05
Tb1125.Tb11.v5.1010.1	variant surface glycoprotein (VSG), putative	2.03942	6.03407	3.6593	0.00218648	0.0120347
Tb1125.7.180:mRNA	Trypanosomal VSG domain containing protein, putative	2.35766	6.0339	10.3649	5.57763e-07	1.74484e-05
Tb1125.3.2060:mRNA	STE20-like serine/threonine-protein kinase, putative	-1.38961	6.03196	-4.3708	0.000693659	0.0045037
Tb1125.11.5360:mRNA	aldo/keto reductase, putative	-1.33953	6.03097	-4.63696	0.000459429	0.00314558
Tb1125.4.2870:mRNA	hypothetical protein, conserved	1.34812	6.03075	3.4184	0.0032683	0.0169169
Tb1125.7.6600:mRNA	hypothetical protein, conserved	1.27331	6.03068	3.11488	0.00546527	0.0264468
Tb1125.10.13720:mRNA	RNA-binding protein 29, putative	1.41839	6.02655	5.61858	0.000109712	0.00091957
Tb1125.11.12460:mRNA	hypothetical protein, conserved	2.25118	6.02617	8.44404	3.58563e-06	6.11267e-05
Tb1125.4.4390:mRNA	hypothetical protein	1.53691	6.02438	3.49059	0.00289545	0.0151987
Tb1125.7.4180:mRNA	Fatty acid elongase	-2.02558	6.01918	-8.64367	2.91095e-06	5.25623e-05
Tb1125.11.14560:mRNA	Cleavage and polyadenylation specificity factor CPSF160, putative	-1.66288	6.01815	-7.01173	1.80337e-05	0.000208668
Tb1125.10.11180:mRNA	Ubiquitin-like modifier-activating enzyme ATG7, putative	-1.49845	6.01754	-4.8696	0.000323147	0.00232896
Tb1125.6.2170:mRNA	co-chaperone GrpE, putative	1.46431	6.01708	4.65745	0.000445275	0.00306448
Tb1125.2.6080:mRNA	hypothetical protein, conserved	-1.27201	6.01684	-3.54925	0.00262503	0.0140087
Tb1125.10.6610:mRNA	chaperone protein DnaJ, putative	1.97708	6.01656	10.2766	6.0351e-07	1.85057e-05
Tb1125.Tb11.v5.0725.1	hypothetical protein, conserved	-1.34269	6.01577	-3.96663	0.00132101	0.00775335
Tb1125.3.1230:mRNA	Dicer-like protein 2	-1.28627	6.01486	-3.24105	0.00440982	0.02191
Tb1125.10.13470:mRNA	PA26 p53-induced protein (sestrin), putative	-1.49146	6.01418	-6.4741	3.51368e-05	0.000360327
Tb1125.7.6410:mRNA	hypothetical protein, conserved	-1.24303	6.00878	-2.96419	0.0070708	0.0331522
Tb1125.10.16030:mRNA	mitogen activated protein kinase 4, putative	1.28091	6.00856	2.95547	0.0071772	0.0335936
Tb1125.9.7760:mRNA	DENN (AEX-3) domain containing protein, putative	-1.74361	6.0085	-7.84421	6.86603e-06	9.87143e-05
Tb1125.6.2020:mRNA	Bardet-Biedl syndrome 2 protein	-1.27008	6.00399	-2.77846	0.00972479	0.0434389
Tb1125.10.15270:mRNA	metallo- peptidase, Clan MG, Family M24	1.62838	5.9997	6.9261	2.00076e-05	0.000226177
Tb1125.3.690:mRNA	CMGC/RCK protein kinase, putative	-2.90787	5.99658	-3.31387	0.00392187	0.0198092
Tb1125.11.500:mRNA	RNA-binding protein, UBP1	2.70943	5.99583	7.3115	1.26324e-05	0.000160119
Tb1125.9.9580:mRNA	tubulin tyrosine ligase protein, putative	-1.25428	5.99363	-3.3336	0.00377036	0.0191318
Tb1125.8.8130:mRNA	hypothetical protein, conserved	-1.41791	5.9926	-3.36182	0.00359501	0.0183827
Tb1125.8.6390:mRNA	lysophospholipase, putative	1.82741	5.99101	6.89491	2.07836e-05	0.000232372
Tb1125.3.580.2:mRNA	leucine-rich repeat protein (LRRP), putative	2.03954	5.99014	6.46254	3.56602e-05	0.000364087
Tb1125.5.3870:mRNA	LSU ribosomal protein, mitochondrial, putative	-1.50387	5.98807	-5.57836	0.000116028	0.000961657
Tb1125.1.2730:mRNA	conserved protein, unknown function	1.66856	5.98684	6.8725	2.1361e-05	0.000237968
Tb1125.10.2520:mRNA	PrimPol-like protein 2	-1.23009	5.9854	-2.968	0.00702476	0.0329632
Tb1125.7.5795:mRNA	hypothetical protein	1.46964	5.98293	3.12033	0.00541477	0.0262708
Tb1125.10.11570:mRNA	hypothetical protein, conserved	-1.70156	5.97691	-9.76339	9.66569e-07	2.49455e-05
Tb1125.10.10150:mRNA	hypothetical protein, conserved	1.95454	5.97608	10.0679	7.29156e-07	2.0646e-05
Tb1125.Tb11.v5.0481.1	U3 snoRNA-associated protein UTP11, putative	2.03224	5.9747	9.40482	1.35989e-06	3.17968e-05
Tb1125.5.3120:mRNA	eukaryotic translation initiation factor 2 beta subunit, putative	2.43899	5.97464	10.1108	7.01312e-07	2.03157e-05
Tb1125.9.6360:mRNA	hypothetical protein, conserved	-1.78725	5.97235	-9.66946	1.05593e-06	2.68784e-05
Tb1125.2.4590:mRNA	branched-chain amino acid aminotransferase, putative	-1.66795	5.96556	-6.00271	6.50034e-05	0.000591525
Tb1125.11.5640:mRNA	hypothetical protein, conserved	1.97415	5.9613	6.49	3.44338e-05	0.000353507
Tb1125.3.3550:mRNA	hypothetical protein, conserved	-2.93586	5.95914	-20.3528	8.66563e-10	1.78916e-07
Tb1125.9.12360:mRNA	RNA-binding protein, putative	2.0507	5.95177	5.02841	0.000255302	0.00189458
Tb1125.11.14620:mRNA	expression site-associated gene 2 (ESAG2) protein, putative	1.39583	5.94785	3.36962	0.00354802	0.0181724
Tb1125.3.4220:mRNA	Zn-finger domain protein, putative	-2.32653	5.94652	-14.0155	3.24227e-08	2.4491e-06
Tb1125.6.4640:mRNA	hypothetical protein, conserved	-1.63873	5.94483	-6.83889	2.22601e-05	0.000246506
Tb1125.10.2440:mRNA	Metacaspase-4	-2.46918	5.94331	-14.4021	2.4976e-08	2.03412e-06
Tb1125.1.600:mRNA	phosphate-repressible phosphate permease, putative	-1.41597	5.94085	-4.78175	0.000368734	0.00259342
Tb1125.10.15190:mRNA	Basal body protein	1.52328	5.93936	5.09328	0.000232083	0.00173894
Tb1125.10.1350:mRNA	hypothetical protein, conserved	2.01214	5.93776	10.6891	4.19206e-07	1.44254e-05
Tb1125.Tb11.v5.0552.1	75 kDa invariant surface glycoprotein, putative	1.9851	5.92964	9.28776	1.5237e-06	3.41892e-05
Tb1125.3.3390:mRNA	kinesin, putative	-1.6004	5.92956	-6.09591	5.74248e-05	0.000536214
Tb1125.11.4460:mRNA	ALBA-Domain Protein	3.39334	5.92754	14.8682	1.84292e-08	1.72955e-06
Tb1125.3.3800.1:mRNA	hypothetical protein, conserved	-1.75941	5.92482	-10.7883	3.84713e-07	1.34882e-05
Tb1125.8.6490:mRNA	Basal body protein	1.99602	5.91606	3.99894	0.00125385	0.00741538
Tb1125.10.450:mRNA	Component of motile flagella 62	6.60193	5.91052	8.49359	3.61066e-06	6.13284e-05
Tb1125.5.3730:mRNA	hypothetical protein, conserved	2.30931	5.91022	12.2667	1.15341e-07	5.64015e-06
Tb1125.9.11150:mRNA	hypothetical protein, conserved	-2.92185	5.90868	-18.6776	2.00973e-09	3.11207e-07
Tb1125.8.6210:mRNA	phosphatidylinositol 3-kinase, putative	-1.53552	5.908	-5.12897	0.000220292	0.00165825
Tb1125.10.11080:mRNA	paraflagellar rod protein	2.83374	5.90442	9.54168	1.19329e-06	2.92435e-05
Tb1125.10.5930:mRNA	NEK family Serine/threonine-protein kinase, putative	-1.67409	5.90427	-7.18655	1.46277e-05	0.000179285
Tb1125.2.1740:mRNA	hypothetical protein, conserved	-1.32343	5.90302	-4.37948	0.000684297	0.00445224
Tb1125.10.11680:mRNA	Voltage-gated Chloride channel Like 2	-2.15426	5.8991	-11.0617	3.04714e-07	1.11901e-05
Tb1125.3.3436:rRNA	M6 ribosomal RNA	-1.73902	5.89822	-8.17425	4.78064e-06	7.51555e-05
Tb1125.11.7600:mRNA	hypothetical protein, conserved	1.54667	5.89693	5.81326	8.39354e-05	0.000734316
Tb1125.3.800:mRNA	Vacuolar iron transporter 1, putative	-2.04994	5.89615	-9.10283	1.82803e-06	3.86787e-05
Tb1125.11.16230:mRNA	hypothetical protein, conserved	-1.24849	5.89504	-2.79434	0.00946314	0.0423925
Tb1125.8.1580:mRNA	hypothetical protein, conserved	-1.26324	5.87944	-3.96811	0.00131786	0.00774462
Tb1125.10.7310:mRNA	terminal uridylyltransferase 3, putative	-1.34008	5.87835	-3.5344	0.00269088	0.01427
Tb1125.10.9950:mRNA	hypothetical protein, conserved	1.41037	5.87623	3.68442	0.00209701	0.011611
Tb1125.9.13350:mRNA	hypothetical protein, conserved	1.3031	5.87592	3.10284	0.0055787	0.0269116
Tb1125.6.1290:mRNA	hypothetical protein, conserved	-1.36026	5.87179	-3.33956	0.00373259	0.0189713
Tb1125.3.2960:mRNA	inosine-adenosine-guanosine-nucleosidehydrolase	1.67096	5.87045	8.68682	2.78404e-06	5.13224e-05
Tb1125.Tb10.v4.0216:mRNA	variant surface glycoprotein (VSG, pseudogene), putative	1.93748	5.86964	6.08327	5.83954e-05	0.000543094
Tb1125.10.2510:mRNA	hypothetical protein, conserved	-1.35065	5.86764	-3.10434	0.00556438	0.0268844
Tb1125.5.3540:mRNA	Meckelin (Transmembrane protein 67), putative	-2.17763	5.86666	-10.7918	3.83571e-07	1.34882e-05
Tb1125.10.14220:mRNA	hypothetical protein, conserved	1.44158	5.86572	4.6696	0.000437096	0.00301265
Tb1125.6.4560:mRNA	Mitochondrial SSU ribosomal protein, putative	-1.53492	5.86073	-5.86123	7.86384e-05	0.000696501
Tb1125.10.8490:mRNA	glucose transporter, putative	-2.26213	5.858	-13.8779	3.56371e-08	2.60712e-06
Tb1125.9.2590:mRNA	hypothetical protein, conserved	-1.64281	5.85728	-6.43837	3.67768e-05	0.000373435
Tb1125.11.7410:mRNA	MSP-A, putative	-2.17302	5.85419	-9.8375	9.01941e-07	2.38744e-05
Tb1125.Tb11.v5.0616.1	paraflagellar rod protein, putative	2.01427	5.85368	7.98587	5.86999e-06	8.79647e-05
Tb1125.8.5290:mRNA	WW domain containing protein, putative	-2.2393	5.84975	-14.0397	3.18912e-08	2.4287e-06
Tb1125.Tb11.v5.0718.1	protein kinase, putative	1.90652	5.84882	6.87508	2.12942e-05	0.000237508
Tb1125.8.850:mRNA	hypothetical protein, conserved	-2.31163	5.84457	-14.1623	2.93408e-08	2.27171e-06
Tb1125.1.1700:mRNA	AATF protein, putative	1.37792	5.84436	3.53141	0.0027044	0.0143253
Tb1125.8.6750:mRNA	translationally controlled tumor protein (TCTP), putative	2.11713	5.83677	9.20459	1.65317e-06	3.5971e-05
Tb1125.9.6150:mRNA	protein phosphatase 2A regulatory subunit, putative	-1.77266	5.83635	-9.89126	8.57919e-07	2.33068e-05
Tb1125.10.15410:mRNA	glycosomal malate dehydrogenase	1.26029	5.83223	2.71724	0.0108038	0.0475273
Tb1125.11.6480:mRNA	FHA domain containing protein, putative	-1.70069	5.82764	-7.80398	7.18137e-06	0.000101866
Tb1125.8.4230:mRNA	hypothetical protein, conserved	1.8827	5.81794	6.8702	2.14216e-05	0.000238277
Tb1125.5.4060:mRNA	Nicastrin, putative	-2.00204	5.81789	-11.5103	2.10056e-07	8.63553e-06
Tb1125.8.8220:mRNA	amino acid transporter, putative	-1.53366	5.81764	-6.278	4.52238e-05	0.000439973
Tb1125.10.6590:mRNA	hypothetical protein, conserved	-2.21758	5.81724	-16.0805	8.62162e-09	9.20729e-07
Tb1125.5.3200:mRNA	hypothetical protein, conserved	1.86408	5.81493	9.34186	1.44544e-06	3.33241e-05
Tb1125.7.6887:rRNA	M6 ribosomal RNA	-1.68458	5.81218	-7.86347	6.72038e-06	9.70184e-05
Tb1125.Tb11.v5.0421.1	75 kDa invariant surface glycoprotein, putative	2.19851	5.81098	10.6913	4.18448e-07	1.44254e-05
Tb1125.11.11920:mRNA	molybdenum cofactor biosynthesis protein, putative	3.24549	5.80659	11.6958	1.81146e-07	7.75718e-06
Tb1125.11.7960:mRNA	kinetoplast poly(A) polymerase 1	-1.56434	5.80375	-5.64403	0.000105906	0.000892893
Tb1125.10.7360:mRNA	ATP-binding cassette protein, putative	-2.02347	5.80323	-10.6674	4.27185e-07	1.45918e-05
Tb1125.11.11340:mRNA	gamma-tubulin complex component 3	-2.08374	5.80154	-13.5895	4.35607e-08	2.9759e-06
Tb1125.11.12630:mRNA	hypothetical protein, conserved	-1.5322	5.80084	-7.11599	1.59104e-05	0.000189761
Tb1125.9.1440:mRNA	Paraquat-inducible protein A, putative	-2.99894	5.79949	-18.0774	2.76524e-09	3.77821e-07
Tb1125.11.12100:mRNA	RNA-binding protein, putative	1.61652	5.79843	5.0044	0.000264479	0.00195494
Tb1125.7.6866:rRNA	M6 ribosomal RNA	-1.7332	5.79801	-7.91997	6.3122e-06	9.33863e-05
Tb1125.2.2029:mRNA	expression site-associated gene 3 (ESAG3), degenerate	2.59752	5.79789	10.0894	7.15237e-07	2.05736e-05
Tb1125.8.4980:mRNA	Paraflagellar rod protein 2-2	2.40356	5.79493	12.285	1.13739e-07	5.62102e-06
Tb1125.2.5900:mRNA	hypothetical protein, conserved	-2.09642	5.79383	-15.9661	9.23829e-09	9.75375e-07
Tb1125.11.14040:mRNA	RIC1, putative	-2.54108	5.79124	-15.4629	1.25952e-08	1.24852e-06
Tb1125.2.1490:rRNA	M6 ribosomal RNA	-1.67417	5.79099	-7.41155	1.12316e-05	0.000145948
Tb1125.7.7170:mRNA	CYC2-like cyclin, putative	1.70169	5.79059	3.5014	0.00284358	0.0149433
Tb1125.11.1470:mRNA	65 kDa invariant surface glycoprotein-like protein	1.47224	5.79054	5.9869	6.63918e-05	0.000603568
Tb1125.8.3000:mRNA	hypothetical protein, conserved	-1.31318	5.78836	-3.0413	0.00619677	0.029495
Tb1125.5.4130:mRNA	hypothetical protein, conserved	-1.75881	5.78545	-7.77842	7.38988e-06	0.000104029
Tb1125.5.1960:mRNA	hypothetical protein, conserved	-1.36545	5.78201	-4.49093	0.000575247	0.00385059
Tb1125.8.4240:mRNA	hypothetical protein, conserved	1.95918	5.78192	6.79211	2.35808e-05	0.000258488
Tb1125.6.3960:mRNA	Nucleotide sugar transporter 4	-1.30393	5.77962	-4.36579	0.000699125	0.00453601
Tb1125.8.5000:mRNA	Paraflagellar rod protein 2-4	2.39757	5.77875	12.3202	1.10701e-07	5.50015e-06
Tb1125.3.4690:mRNA	DTW domain containing protein, putative	-1.70718	5.77856	-6.28625	4.47415e-05	0.000436194
Tb1125.1.5150:mRNA	hypothetical protein	3.12078	5.77814	8.41934	3.68714e-06	6.20602e-05
Tb1125.6.1750:mRNA	Rab-GTPase-TBC domain containing protein, putative	-1.51883	5.76911	-5.34027	0.000162377	0.00127098
Tb1125.10.10670:mRNA	kinetoplastid-specific dual specificity phosphatase, putative	-1.83919	5.76873	-7.21539	1.41361e-05	0.000175026
Tb1125.9.690:mRNA	variant surface glycoprotein (VSG, pseudogene)-related, putative	2.91732	5.76691	11.0093	3.18833e-07	1.15264e-05
Tb1125.10.8510:mRNA	glucose transporter, putative	-2.28449	5.76653	-13.3349	5.21877e-08	3.34397e-06
Tb1125.2.1997:rRNA	M6 ribosomal RNA	-1.72032	5.76412	-7.98933	5.84755e-06	8.777e-05
Tb1125.3.3439:rRNA	5.8S ribosomal RNA	-3.56915	5.76388	-19.6344	1.23568e-09	2.16616e-07
Tb1125.8.4970:mRNA	Paraflagellar rod protein 2-1	2.40759	5.76284	12.2237	1.19248e-07	5.77046e-06
Tb1125.8.7330:mRNA	hypothetical protein	1.47826	5.76109	5.06361	0.000242401	0.00181041
Tb1125.2.5480:mRNA	hypothetical protein, conserved	1.56023	5.75805	6.10778	5.65299e-05	0.00052923
Tb1125.6.1740:mRNA	Sad1 / UNC-like C-terminal, putative	-1.28695	5.75335	-3.6719	0.00214092	0.011826
Tb1125.9.7740:mRNA	lipid-like atypical dual specificity phosphatase, putative	-2.18523	5.73555	-11.8936	1.54369e-07	6.82974e-06
Tb1125.7.6630:mRNA	Kinetochore interacting protein 5	2.16384	5.73532	3.8224	0.00167149	0.00957918
Tb1125.9.9220:mRNA	ribonuclease P	-1.52751	5.73186	-5.58223	0.000115405	0.000957342
Tb1125.5.4340:mRNA	basal body component, putative	1.32798	5.73132	3.42085	0.00325485	0.0168567
Tb1125.7.3520:mRNA	Mitochondrial pyruvate carrier 2	1.48	5.73095	3.85935	0.00157293	0.00905458
Tb1125.8.6290:mRNA	hypothetical protein, conserved	-1.77156	5.72935	-6.89749	2.07182e-05	0.000232372
Tb1125.3.3454:rRNA	M6 ribosomal RNA	-1.71041	5.72774	-7.83051	6.97174e-06	9.9465e-05
Tb1125.10.9450:mRNA	invariant surface glycoprotein, putative	1.87227	5.72372	4.70815	0.000412201	0.00285803
Tb1125.10.3400:mRNA	hypothetical protein, conserved	2.16675	5.71749	5.37723	0.000154064	0.00121512
Tb1125.3.2290:mRNA	chaperone protein DnaJ, putative	1.74255	5.71376	6.23938	4.75562e-05	0.000457396
Tb1125.11.16190:mRNA	hypothetical protein	1.98505	5.71349	7.61197	8.9194e-06	0.000120626
Tb1125.3.1330:mRNA	hypothetical protein, conserved	-2.10736	5.71238	-12.5454	9.32344e-08	4.89402e-06
Tb1125.9.5150:mRNA	ribosomal protein S6, putative	2.14471	5.7119	9.35679	1.4247e-06	3.30921e-05
Tb1125.Tb11.v5.0505.1	hypothetical protein, conserved	1.83678	5.70989	3.54708	0.00263467	0.014044
Tb1125.5.3310:mRNA	hypothetical protein, conserved	-1.57739	5.7093	-7.22409	1.39912e-05	0.000173787
Tb1125.7.6990:mRNA	hypothetical protein, conserved	1.28806	5.70843	2.8152	0.00912997	0.041238
Tb1125.9.10950:mRNA	chaperone protein DnaJ, putative	-1.33791	5.70721	-2.80304	0.00932277	0.041966
Tb1125.9.3860:mRNA	Dyggve-Melchior-Clausen syndrome protein, putative	-1.60733	5.70568	-6.24835	4.70032e-05	0.000453486
Tb1125.5.620:mRNA	invariant surface glycoprotein, putative	2.20236	5.70049	5.20719	0.000196659	0.00150013
Tb1125.Tb11.v5.0819.1	kinesin, putative	2.02321	5.69639	5.93387	7.12928e-05	0.000641221
Tb1125.2.3880:mRNA	heterogeneous nuclear ribonucleoproteins F/H homologue	3.42169	5.69558	10.8218	3.74931e-07	1.32452e-05
Tb1125.11.6230:mRNA	protein transport protein SEC61 subunit alpha, putative	1.3221	5.69443	2.68758	0.0113689	0.0496606
Tb1125.2.5020:mRNA	acyl-CoA oxidase, putative	-1.64591	5.69201	-6.64488	2.83175e-05	0.000301652
Tb1125.7.6280:mRNA	Domain of unknown function (DUF3508), putative	-1.33661	5.68958	-3.08331	0.00576771	0.0277226
Tb1125.10.8610:mRNA	hypothetical protein, conserved	-1.63055	5.68211	-7.82063	7.049e-06	0.000100141
Tb1125.7.2770:mRNA	hypothetical protein, conserved	-1.42974	5.68115	-5.69468	9.87442e-05	0.00084091
Tb1125.6.730:mRNA	hypothetical protein, conserved	-1.4627	5.67723	-4.26757	0.000816014	0.00517162
Tb1125.9.12320:mRNA	cystathione gamma lyase, putative	-1.34798	5.66749	-3.36083	0.00360102	0.0184032
Tb1125.6.1870:mRNA	Eukaryotic translation initiation factor 4E-4	1.32794	5.66741	3.02623	0.00635855	0.0301877
Tb1125.11.17870:mRNA	variant surface glycoprotein (VSG), interrupted	3.12385	5.66579	8.89625	2.25257e-06	4.43403e-05
Tb1125.3.3860:mRNA	triacylglycerol lipase, putative	-2.50783	5.66319	-12.3483	1.08348e-07	5.45403e-06
Tb1125.2.3320:mRNA	65 kDa invariant surface glycoprotein	1.48904	5.65457	3.71959	0.00197866	0.0110401
Tb1125.11.5990:mRNA	LSU ribosomal protein, mitochondrial, putative	-1.83813	5.6543	-7.93265	6.22441e-06	9.25296e-05
Tb1125.1.3070:mRNA	hypothetical protein, conserved	2.09033	5.65329	8.73478	2.65023e-06	4.95438e-05
Tb1125.1.2420:mRNA	hypothetical protein	2.1311	5.65195	5.95966	6.88671e-05	0.000622417
Tb1125.10.16150:mRNA	ATP-dependent zinc metallopeptidase, putative	-1.48391	5.65034	-4.83043	0.000342686	0.00244727
Tb1125.3.1880:mRNA	hypothetical protein, conserved	-1.32818	5.64988	-2.95877	0.00713681	0.0334214
Tb1125.10.11620:mRNA	calcium-transporting ATPase, putative	-1.59607	5.64687	-7.35251	1.2031e-05	0.000154179
Tb1125.5.4010:mRNA	Enriched in surface-labeled proteome protein 4	1.50753	5.64674	4.5994	0.000486638	0.00331235
Tb1125.1.4040:mRNA	hypothetical protein, conserved	2.50202	5.64667	6.89127	2.08849e-05	0.000233223
Tb1125.11.2210:mRNA	diacylglycerol acyltransferase, putative	-2.70448	5.64335	-10.4979	4.95877e-07	1.60529e-05
Tb1125.6.2920:mRNA	hypothetical protein, conserved	-1.96668	5.64316	-10.0703	7.27564e-07	2.0646e-05
Tb1125.11.5330:mRNA	hypothetical protein, conserved	-1.58192	5.64226	-4.47567	0.000589023	0.00393395
Tb1125.11.3700.2:mRNA	unspecified product	-1.67798	5.64195	-8.76495	2.56945e-06	4.83627e-05
Tb1125.11.15910:mRNA	iron superoxide dismutase	1.83178	5.64192	6.29197	4.44111e-05	0.000433884
Tb1125.11.13780:mRNA	profilin	1.49887	5.64011	3.23947	0.00442165	0.0219453
Tb1125.7.1770:mRNA	Mini-chromosome maintenance complex-binding protein	-1.39712	5.63569	-4.14606	0.000989792	0.0061104
Tb1125.11.16650:mRNA	hypothetical protein, conserved	-1.97202	5.63423	-12.0638	1.35012e-07	6.15552e-06
Tb1125.7.720:mRNA	conserved protein	2.1012	5.62478	8.80437	2.4682e-06	4.72126e-05
Tb1125.11.11400:mRNA	hypothetical protein	1.67189	5.62385	4.29937	0.000776067	0.0049488
Tb1125.11.15030:mRNA	small GTPase	-1.74588	5.62083	-8.50644	3.35777e-06	5.80951e-05
Tb1125.5.3780:mRNA	hypothetical protein, conserved	-3.23712	5.62059	-17.0548	4.87979e-09	5.73901e-07
Tb1125.10.910:mRNA	DNA repair and recombination helicase protein PIF6	1.98902	5.61622	8.84567	2.36657e-06	4.57126e-05
Tb1125.Tb11.v5.0517.1	hypothetical protein, conserved	2.40697	5.61107	8.26185	4.35175e-06	7.0073e-05
Tb1125.7.6360:mRNA	histone H2A variant Z	1.60414	5.60541	5.89262	7.5367e-05	0.000672656
Tb1125.8.5010:mRNA	Paraflagellar rod protein 2-5	2.38634	5.60016	12.1335	1.27884e-07	6.07811e-06
Tb1125.Tb11.v5.0702.1	calpain-like cysteine peptidase, putative	2.13577	5.59558	3.76468	0.00183755	0.0103912
Tb1125.Tb11.v5.0538.1	69 kDa paraflagellar rod protein, putative	2.46001	5.59523	12.3452	1.08599e-07	5.45403e-06
Tb1125.11.5210:mRNA	hypothetical protein, conserved	1.26598	5.59242	2.83702	0.00879428	0.0399548
Tb1125.8.7660:mRNA	amino acid transporter (pseudogene), putative	-1.30916	5.58969	-3.65465	0.00220298	0.012104
Tb1125.7.3710:mRNA	hypothetical protein, conserved	-2.09685	5.58693	-15.2818	1.41093e-08	1.37989e-06
Tb1125.8.4600:mRNA	Zinc finger, C3HC4 type (RING finger), putative	-2.13823	5.58684	-14.6923	2.06134e-08	1.87764e-06
Tb1125.4.2370:mRNA	hypothetical protein, conserved	-1.38827	5.58489	-3.97474	0.00130378	0.00767158
Tb1125.8.6400:mRNA	hypothetical protein, conserved	1.289	5.58374	2.98135	0.00686603	0.0323326
Tb1125.5.1990.1:mRNA	hypothetical protein, conserved	2.51953	5.58275	3.02715	0.0063666	0.0302105
Tb1125.9.12960:mRNA	transporter, putative	-2.12913	5.58267	-8.42898	3.64282e-06	6.16493e-05
Tb1125.4.720:mRNA	hypothetical protein, conserved	2.02086	5.58075	7.52903	9.80702e-06	0.000130915
Tb1125.2.5040:mRNA	MORN repeat, putative	1.6744	5.58018	5.51926	0.00012603	0.00102714
Tb1125.2.6130:mRNA	ABC transporter, putative	-2.39406	5.57679	-9.43149	1.32554e-06	3.12578e-05
Tb1125.7.1450:mRNA	Conserved hypothetical ATP binding protein, putative	-1.33347	5.56875	-3.58623	0.0024681	0.0132934
Tb1125.1.790:mRNA	hypothetical transmembrane protein, conserved	-1.70321	5.56709	-8.23462	4.47971e-06	7.14863e-05
Tb1125.6.3930:mRNA	LSU ribosomal protein, mitochondrial, putative	-1.91596	5.55533	-7.95693	6.05992e-06	9.06646e-05
Tb1125.9.4840:mRNA	glucose transporter (pseudogene), putative	2.73475	5.55347	10.0736	7.25794e-07	2.0646e-05
Tb1125.Tb11.v5.0627.1	lipase domain protein, putative	-1.65857	5.54303	-3.00106	0.0066384	0.031388
Tb1125.10.8850:mRNA	A distinct subfamily of CDD/CDA-like deaminases, putative	-1.49084	5.53869	-5.22028	0.000192935	0.00147901
Tb1125.3.2610:mRNA	GPI inositol deacylase 2	-2.23107	5.53823	-11.3603	2.37539e-07	9.43153e-06
Tb1125.6.2850:mRNA	ESAG8-associated protein, putative	1.84054	5.53695	3.5667	0.00254986	0.0136467
Tb1125.10.4010:mRNA	hypothetical protein, conserved	-1.42685	5.53619	-3.66965	0.00214892	0.0118631
Tb1125.6.1460.2:mRNA	cyclin 3	2.10238	5.53354	10.8772	3.56455e-07	1.27378e-05
Tb1125.10.4780:mRNA	GPI inositol deacylase precursor	-1.78626	5.52963	-9.48819	1.2549e-06	3.02055e-05
Tb1125.10.14550:mRNA	ATP-dependent RNA helicase HEL67	2.23575	5.52141	4.11101	0.00104726	0.00636786
Tb1125.4.3700:mRNA	hypothetical protein, conserved	-2.12883	5.5211	-10.4854	5.01104e-07	1.61658e-05
Tb1125.11.7020:mRNA	proteasome alpha 7 subunit, putative	1.58637	5.52068	5.65984	0.000103612	0.000875937
Tb1125.2.4990:mRNA	hypothetical protein, conserved	-2.17372	5.51806	-13.9015	3.50603e-08	2.58528e-06
Tb1125.3.3448:rRNA	5.8S ribosomal RNA	-3.41357	5.51371	-18.8087	1.88008e-09	3.0117e-07
Tb1125.11.9900:mRNA	phytoene synthase, putative	-1.85888	5.50899	-6.96941	1.89819e-05	0.000218268
Tb1125.8.6220:mRNA	Phosphorylated CTD interacting factor 1 WW domain containing protein, putative	-1.40391	5.50561	-4.19666	0.000913113	0.00571323
Tb1125.1.5060:mRNA	variant surface glycoprotein (VSG)-related, putative	3.37346	5.50439	11.2437	2.62343e-07	1.00369e-05
Tb1125.9.5260:mRNA	ERAD-associated E3 ubiquitin-protein ligase HRD1, putative	-1.43597	5.50248	-4.24203	0.000849674	0.00535233
Tb1125.9.10790:mRNA	hypothetical protein	1.52881	5.50086	3.9212	0.00142212	0.00827877
Tb1125.5.2570:mRNA	eukaryotic translation initiation factor 3 subunit b	1.5862	5.49908	6.73031	2.54552e-05	0.000276937
Tb1125.8.3920:mRNA	mms19 nucleotide excision repair protein homolog	-2.00099	5.49554	-11.1571	2.81219e-07	1.05355e-05
Tb1125.11.14770:mRNA	hypothetical protein, conserved	-1.75779	5.48746	-9.93938	8.20546e-07	2.26222e-05
Tb1125.3.5040:mRNA	hypothetical protein, conserved	1.70255	5.48715	7.65383	8.50475e-06	0.000115692
Tb1125.7.3930:mRNA	hypothetical protein, conserved	-1.5246	5.48604	-5.30967	0.000169646	0.00132119
Tb1125.8.4990:mRNA	Paraflagellar rod protein 2-3	2.4741	5.48351	12.2005	1.21406e-07	5.81436e-06
Tb1125.10.11430:mRNA	hypothetical protein, conserved	1.913	5.48118	7.18542	1.46476e-05	0.000179285
Tb1125.8.5280:mRNA	mitochondrial ribosomal protein s34	-1.37432	5.47347	-2.69577	0.0112098	0.0490812
Tb1125.9.7700:mRNA	palmitoyl acyltransferase 1, putative	-2.65507	5.4728	-16.259	7.74934e-09	8.6746e-07
Tb1125.10.9850:mRNA	amino acid transporter, putative	-1.68145	5.47198	-8.9832	2.05977e-06	4.13332e-05
Tb1125.4.3500:mRNA	Amastin surface glycoprotein, putative	-1.71267	5.47156	-5.8403	8.09039e-05	0.000711817
Tb1125.6.1610:mRNA	ribosomal RNA adenine dimethylase family protein, conserved	2.04616	5.47148	11.7746	1.69705e-07	7.40247e-06
Tb1125.10.15770:mRNA	hypothetical protein, conserved	1.94818	5.47093	8.4298	3.63949e-06	6.16493e-05
Tb1125.11.14370:mRNA	Microtubule-associated protein 103 kDa	1.59367	5.46865	3.89239	0.00149039	0.00865451
Tb1125.11.8700:mRNA	hypothetical protein, conserved	-1.58728	5.46658	-5.38174	0.000153056	0.00120922
Tb1125.10.8120.2:mRNA	RNA ligase/AAA domain containing protein, putative	-2.05849	5.4657	-10.3953	5.42772e-07	1.71e-05
Tb1125.11.13310:mRNA	hypothetical protein, conserved	1.39265	5.46367	3.67199	0.00214059	0.011826
Tb1125.9.1780:mRNA	sec1 family transport protein, putative	-1.30251	5.45556	-3.60781	0.0023811	0.0128921
Tb1125.7.3070:mRNA	UAA transporter family, putative	-1.84749	5.44909	-12.1238	1.28834e-07	6.07811e-06
Tb1125.6.3530:mRNA	hypothetical protein, conserved	-1.6767	5.44866	-5.70494	9.73593e-05	0.000832167
Tb1125.3.3431:rRNA	5.8S ribosomal RNA	-3.65514	5.44789	-20.8643	6.81144e-10	1.50679e-07
Tb1125.9.15930:mRNA	small GTPase, putative	1.276	5.44544	2.69261	0.0112709	0.0493022
Tb1125.3.3400:mRNA	kinesin, putative	-1.92223	5.44261	-8.50738	3.35453e-06	5.80951e-05
Tb1125.11.11200:mRNA	oligomeric golgi complex component 8, putative	-1.415	5.44234	-4.43065	0.000631738	0.00416866
Tb1125.4.430:mRNA	proteasome beta 7 subunit	1.43527	5.43661	5.26354	0.000181264	0.00139877
Tb1125.10.10610:mRNA	protein tyrosine phosphatase, putative	1.4492	5.43551	5.30595	0.000170552	0.00132713
Tb1125.8.670:mRNA	hypothetical protein, conserved	-1.98171	5.43434	-10.474	5.06192e-07	1.62734e-05
Tb1125.11.17890:mRNA	expression site-associated gene 1 (ESAG1) protein, putative	1.3084	5.43372	3.72739	0.00195335	0.0109066
Tb1125.9.10550:mRNA	Spindle assembly abnormal protein 6 homolog	1.35876	5.43257	3.39758	0.00338482	0.0174422
Tb1125.11.6040:mRNA	Nodulin-like, putative	-3.68436	5.43194	-25.8681	8.1776e-11	5.84447e-08
Tb1125.Tb11.01.6241.1	expression site-associated gene (ESAG) protein, putative	1.48274	5.43147	3.22838	0.00450563	0.0223025
Tb1125.10.530:mRNA	Plasma-membrane choline transporter, putative	-2.97576	5.431	-12.6388	8.69975e-08	4.62638e-06
Tb1125.3.2260:mRNA	Mitochondrial SSU ribosomal protein, putative	1.80973	5.43072	7.0117	1.80347e-05	0.000208668
Tb1125.10.5270:mRNA	mitogen-activated protein kinase kinase 5	-1.39118	5.43033	-4.94514	0.000288739	0.00211735
Tb1125.10.10720:mRNA	Tetraspanin family, putative	-1.94029	5.42914	-8.60367	3.03411e-06	5.39005e-05
Tb1125.10.2460.1:mRNA	DnaJ domain containing protein, putative	-1.97919	5.42629	-9.33675	1.45266e-06	3.33251e-05
Tb1125.6.2050:mRNA	Ribosome biogenesis regulatory protein RRS1	1.44859	5.42399	4.82255	0.000346765	0.00246503
Tb1125.2.720:mRNA	retrotransposon hot spot protein 5 (RHS5), degenerate	3.15898	5.42308	4.77091	0.00037649	0.00264397
Tb1125.7.2950:mRNA	ATPase family associated with various cellular activities (AAA), putative	-2.19604	5.41703	-11.7898	1.67664e-07	7.34795e-06
Tb1125.7.2180.2	T. brucei spp.-specific protein, putative	1.47917	5.41667	3.47331	0.00298048	0.0156009
Tb1125.9.4960:mRNA	hypothetical protein, conserved	1.40128	5.40775	5.32875	0.000165074	0.00128991
Tb1125.11.14910:mRNA	protein phosphatase 2C, putative	-1.54411	5.40759	-6.79169	2.35924e-05	0.000258488
Tb1125.9.8550:mRNA	Domain of unknown function (DUF947), putative	2.58878	5.4059	15.6675	1.10932e-08	1.1326e-06
Tb1125.6.3870:mRNA	RNA-binding protein, putative	1.54973	5.40453	4.6249	0.000467989	0.00319712
Tb1125.2.4470:mRNA	hypothetical protein, conserved	-3.31895	5.4028	-15.4614	1.26317e-08	1.24852e-06
Tb1125.10.8540:mRNA	chaperone protein DnaJ, putative	-1.3846	5.39824	-4.41006	0.000652354	0.00428038
Tb1125.8.5950:mRNA	mitogen-activated protein kinase kinase 4, putative	-2.10023	5.39771	-11.0278	3.13572e-07	1.14251e-05
Tb1125.10.4480:mRNA	DNA damage repair protein, putative	-1.47852	5.39671	-4.64797	0.000451765	0.00309996
Tb1125.10.8690:mRNA	TIGR00269 family protein, putative	-1.29426	5.39491	-3.53381	0.00269355	0.014276
Tb1125.6.4260:mRNA	hypothetical protein, conserved	-2.18878	5.39424	-11.1643	2.7956e-07	1.05157e-05
Tb1125.11.16960:mRNA	SUMO-interacting motif-containing protein	-1.8021	5.39263	-9.87236	8.73104e-07	2.35814e-05
Tb1125.7.3600:mRNA	emp24/gp25L/p24 family/GOLD, putative	-1.22974	5.38907	-2.9368	0.0074106	0.0345469
Tb1125.11.14390:mRNA	hypothetical protein, conserved	-1.71242	5.38453	-6.59072	3.0311e-05	0.000318935
Tb1125.4.3150:mRNA	KKT-interacting protein 10	-1.47283	5.3797	-4.91941	0.000299997	0.00218439
Tb1125.Tb11.v5.0265.1	Thioredoxin-like, putative	1.68289	5.37878	7.3677	1.18195e-05	0.0001517
Tb1125.7.4360:mRNA	hypothetical protein, conserved	1.74315	5.37747	7.03266	1.75842e-05	0.000204731
Tb1125.9.15470:mRNA	kinesin, putative	1.60869	5.37692	4.25523	0.000832092	0.00525916
Tb1125.7.4520:mRNA	Thioredoxin-like, putative	1.75723	5.36928	8.5721	3.13529e-06	5.52752e-05
Tb1125.2.2120:mRNA	Serine/threonine-protein kinase NEK22, putative	2.27675	5.36869	5.7982	8.5694e-05	0.000746188
Tb1125.2.200:mRNA	expression site-associated gene 3 (ESAG3), degenerate	1.98853	5.36859	5.67318	0.000101724	0.000862333
Tb1125.11.14170:mRNA	hypothetical protein, conserved	-1.83278	5.36839	-9.27484	1.54304e-06	3.42157e-05
Tb1125.8.2960:mRNA	Probable methyltransferase BTM2 homolog	-1.86338	5.36781	-8.01683	5.67376e-06	8.58549e-05
Tb1125.11.2950:mRNA	Nucleoporin NUP89	-2.45419	5.36619	-12.9235	7.03441e-08	4.11405e-06
Tb1125.7.1280:mRNA	hypothetical protein, conserved	-1.46984	5.36566	-4.28857	0.000789396	0.00501318
Tb1125.6.2980:mRNA	Eukaryotic translation initiation factor 2-alpha kinase 3, putative	-2.32883	5.36229	-13.8197	3.71009e-08	2.67213e-06
Tb1125.11.16840.1	hypothetical protein, conserved	-2.49023	5.36155	-16.7164	5.91938e-09	6.78974e-07
Tb1125.11.1200:mRNA	hypothetical protein, conserved	-1.47164	5.35675	-4.69948	0.000417661	0.00289157
Tb1125.10.5340:mRNA	40S ribosomal protein S18, putative	-1.59357	5.35347	-5.94829	6.99202e-05	0.000631257
Tb1125.10.8060:mRNA	SET domain containing protein, putative	-1.47923	5.35261	-6.29655	4.41473e-05	0.000432671
Tb1125.11.540.2	ABC transporter, mitochondrial, putative	2.48856	5.35058	12.9224	7.04051e-08	4.11405e-06
Tb1125.7.980:mRNA	hypothetical protein, conserved	-2.76974	5.34539	-15.8179	1.01168e-08	1.04439e-06
Tb1125.9.14300:mRNA	5-azacytidine-induced protein 1, putative	1.94476	5.34426	11.0292	3.13195e-07	1.14251e-05
Tb1125.6.2150:mRNA	cell division cycle protein 16 homolog, putative	-2.04171	5.33855	-9.05493	1.91725e-06	3.97615e-05
Tb1125.1.580:mRNA	phosphate-repressible phosphate permease, putative	-2.50256	5.3365	-14.0895	3.08315e-08	2.3674e-06
Tb1125.9.3100:mRNA	hypothetical protein, conserved	-1.686	5.33505	-5.75351	9.10742e-05	0.000786404
Tb1125.6.2400:mRNA	Gamma-tubulin complex component 4	-1.27564	5.32459	-2.92279	0.00759066	0.0353154
Tb1125.8.4730:mRNA	amino acid transporter, putative	-2.06078	5.32275	-11.193	2.72905e-07	1.03072e-05
Tb1125.7.6270:mRNA	peptidase t, putative	-1.73394	5.32041	-7.09855	1.62459e-05	0.000192526
Tb1125.9.10250:mRNA	small nuclear ribonucleoprotein Sm-F	1.67108	5.31713	5.85631	7.91644e-05	0.000699825
Tb1125.1.990:mRNA	Enkuring domain-containig protein	1.54913	5.31684	4.75114	0.000386189	0.00270187
Tb1125.11.15890:mRNA	hypothetical protein, conserved	-1.68599	5.31461	-7.63067	8.7314e-06	0.000118428
Tb1125.7.2560:mRNA	hypothetical protein, conserved	-1.90744	5.31398	-9.51312	1.22527e-06	2.97232e-05
Tb1125.11.4320:mRNA	Uncharacterized ACR, COG1678, putative	-1.38164	5.31352	-3.54332	0.00265114	0.0141075
Tb1125.4.1220:mRNA	leucine-rich repeat protein (LRRP), putative	1.87053	5.31011	6.33834	4.18233e-05	0.000412944
Tb1125.7.6770:mRNA	Acyl CoA binding protein, putative	2.01976	5.30462	9.24558	1.58792e-06	3.49606e-05
Tb1125.9.6100:mRNA	PTP1-interacting protein, 39 kDa	-1.55444	5.30126	-4.1783	0.000940192	0.00585477
Tb1125.10.2600:mRNA	hypothetical protein, conserved	-1.33917	5.29861	-3.07191	0.00588108	0.0281311
Tb1125.Tb11.v5.0754.1	variant surface glycoprotein (VSG), putative	-1.2074	5.29739	-2.74851	0.0102385	0.0452766
Tb1125.7.7460:mRNA	hypothetical protein, conserved	1.49422	5.29606	3.9159	0.00143443	0.0083452
Tb1125.11.4100.1	variant surface glycoprotein (VSG), putative	1.71659	5.2955	7.02156	1.78211e-05	0.000206711
Tb1125.3.3445:rRNA	M6 ribosomal RNA	-1.67923	5.29178	-5.09839	0.000230355	0.00172739
Tb1125.8.4720:mRNA	amino acid transporter, putative	-2.09181	5.28982	-11.634	1.89994e-07	8.02378e-06
Tb1125.11.14860:mRNA	hypothetical protein, conserved	1.63375	5.28913	6.01204	6.41978e-05	0.000586492
Tb1125.8.4740:mRNA	amino acid transporter, putative	-2.05599	5.28665	-11.693	1.81176e-07	7.75718e-06
Tb1125.3.1130:mRNA	DNA polymerase delta subunit 2, putative	-1.89576	5.2866	-8.64092	2.91918e-06	5.25623e-05
Tb1125.9.11640:mRNA	hypothetical protein, conserved	-1.87931	5.28633	-6.90604	2.05031e-05	0.000230344
Tb1125.1.300:mRNA	retrotransposon hot spot protein (RHS, pseudogene), putative	1.35399	5.28505	3.58106	0.00248947	0.0133852
Tb1125.8.6580:mRNA	Succinate dehydrogenase [ubiquinone] flavoprotein subunit, mitochondrial	2.16841	5.28414	6.56189	3.14365e-05	0.00032744
Tb1125.Tb11.01.6240.1	expression site-associated gene 2 (ESAG2) protein, putative	1.45547	5.28032	3.40508	0.00334233	0.0172808
Tb1125.5.650:mRNA	receptor-type adenylate cyclase GRESAG 4, putative	-1.56411	5.27703	-3.57906	0.00249777	0.0134153
Tb1125.11.16850:mRNA	Golgi transport complex subunit 5, putative	-2.31127	5.27306	-14.1633	2.93199e-08	2.27171e-06
Tb1125.2.5800:mRNA	sedoheptulose-1,7-bisphosphatase	-1.7785	5.27146	-9.63784	1.08799e-06	2.73944e-05
Tb1125.10.210:mRNA	GPI transamidase component GAA1	-1.84377	5.26966	-8.42235	3.66818e-06	6.19656e-05
Tb1125.9.2940:mRNA	hypothetical protein, conserved	-1.66438	5.26766	-6.12565	5.5211e-05	0.000518147
Tb1125.9.11670:mRNA	hypothetical protein, conserved	-1.44969	5.26571	-4.42359	0.000638725	0.00419985
Tb1125.9.9940:mRNA	parkin coregulated gene protein	1.45362	5.26385	5.5238	0.00012523	0.00102242
Tb1125.8.2930:mRNA	ER degradation-enhancing alpha-mannosidase-like protein 3, putative	-1.86515	5.26082	-9.434	1.32208e-06	3.12555e-05
Tb1125.10.9270:mRNA	emp24/gp25L/p24 family/GOLD, putative	-2.4333	5.25884	-14.176	2.90727e-08	2.27171e-06
Tb1125.Tb11.v5.0827.1	NUP-1 protein, putative	2.28489	5.25193	4.90773	0.000305357	0.00221993
Tb1125.10.15480:mRNA	transporter, putative	-1.4021	5.2487	-3.65351	0.00220712	0.0121196
Tb1125.5.4100:mRNA	WD domain, G-beta repeat, putative	-1.68489	5.24812	-6.07749	5.88434e-05	0.000546168
Tb1125.10.2080:mRNA	hypothetical protein, conserved	1.56868	5.24249	4.91326	0.00030276	0.00220278
Tb1125.8.5510:mRNA	apurinic/apyrimidinic endonuclease, putative	-1.45356	5.24192	-4.88309	0.000316696	0.00228627
Tb1125.9.7670:mRNA	hypothetical protein, conserved	1.7334	5.2419	6.3289	4.23361e-05	0.000417563
Tb1125.4.3410:mRNA	selenoprotein, putative	-2.0941	5.24034	-11.9598	1.46499e-07	6.54386e-06
Tb1125.11.4690:mRNA	mitochondrial DNA polymerase I protein B	1.41198	5.23999	3.76112	0.00184778	0.0104363
Tb1125.8.6800:mRNA	hypothetical protein, conserved	-1.45706	5.23836	-5.37014	0.000155606	0.00122416
Tb1125.8.7280:mRNA	emp24/gp25L/p24 family/GOLD, putative	1.28355	5.23179	3.28741	0.00407666	0.0204847
Tb1125.10.5680:mRNA	procyclin-associated gene 1 (PAG1) protein, putative	1.52365	5.22777	4.35233	0.000714041	0.00460594
Tb1125.7.570:mRNA	prefoldin, putative	1.29327	5.22669	2.85741	0.00849176	0.0388081
Tb1125.1.1310:mRNA	transmembrane protein, conserved	-1.44892	5.22054	-4.25689	0.000829914	0.00525254
Tb1125.11.4940:mRNA	AAA ATPase, putative	-2.08824	5.21802	-8.32512	4.06666e-06	6.652e-05
Tb1125.10.13100:mRNA	Cytokinesis initiation factor 3	1.55546	5.2175	6.30504	4.3664e-05	0.000429294
Tb1125.4.840:mRNA	Histidine kinase-, DNA gyrase B-, and HSP90-like ATPase, putative	-1.43079	5.21739	-3.60822	0.00237946	0.0128907
Tb1125.11.1910:mRNA	cation transporter protein, putative	-1.5272	5.21475	-4.46179	0.000601861	0.00399421
Tb1125.7.5290:mRNA	hypothetical protein, conserved	-1.8233	5.21399	-8.99213	2.04141e-06	4.11427e-05
Tb1125.1.1690:mRNA	RNA-editing nuclease 1	-2.10894	5.21243	-11.3041	2.48833e-07	9.71389e-06
Tb1125.11.16770:mRNA	glucosamine-6-phosphate isomerase, putative	1.31647	5.21243	2.80037	0.00936552	0.0420565
Tb1125.9.12890:mRNA	hypothetical protein, conserved	1.48008	5.204	4.8263	0.000344817	0.00245892
Tb1125.9.7390:mRNA	variant surface glycoprotein (VSG)-related, putative	2.28164	5.20323	6.26301	4.61225e-05	0.000447504
Tb1125.7.6882:rRNA	5.8S ribosomal RNA	-3.45304	5.20155	-17.3733	4.07983e-09	4.98759e-07
Tb1125.Tb7.NT.17:ncRNA	Noncoding RNA, putative	2.44946	5.20013	7.22572	1.39687e-05	0.000173787
Tb1125.10.7580:mRNA	Exportin-5, putative	-2.31605	5.19805	-11.335	2.42564e-07	9.51447e-06
Tb1125.3.3455:rRNA	M4 ribosomal RNA	-1.42965	5.19633	-4.28935	0.000788427	0.00501318
Tb1125.10.15740:mRNA	hypothetical protein, conserved	-1.7616	5.19581	-6.43045	3.71511e-05	0.000376003
Tb1125.7.1800:mRNA	hypothetical protein, conserved	2.07176	5.19522	8.40283	3.74475e-06	6.26639e-05
Tb1125.3.3427:rRNA	M6 ribosomal RNA	-1.73106	5.19517	-7.40779	1.12806e-05	0.000146381
Tb1125.Tb11.v5.0507.1	hypothetical protein, conserved	-1.44342	5.1949	-4.29562	0.000780665	0.00497132
Tb1125.9.10650:mRNA	hypothetical protein	2.40494	5.19229	9.09281	1.84666e-06	3.88005e-05
Tb1125.10.5640:mRNA	Gem-associated protein 2, putative	-3.0891	5.1879	-16.7965	5.65714e-09	6.57007e-07
Tb1125.Tb11.v5.0789.1	expression site-associated gene 2 (ESAG2) protein, putative	1.73627	5.18352	5.36583	0.000156564	0.00122962
Tb1125.10.1850:mRNA	WD domain, G-beta repeat, putative	-1.75905	5.17512	-5.70143	9.78308e-05	0.000835429
Tb1125.9.14170:mRNA	hypothetical protein, conserved	-2.65319	5.1741	-17.6803	3.43163e-09	4.2511e-07
Tb1125.3.3660:mRNA	NADH-ubiquinone oxidoreductase complex I subunit, putative	-1.43289	5.16946	-3.49287	0.0028844	0.0151492
Tb1125.8.2910:mRNA	ER degradation-enhancing alpha-mannosidase-like protein 1, putative	-1.55628	5.16822	-5.43936	0.000141045	0.00112873
Tb1125.Tb2.NT.8:ncRNA	Noncoding RNA, putative	2.18757	5.16275	6.52386	3.29869e-05	0.000340157
Tb1125.9.11660:mRNA	NADH dehydrogenase (ubiquinone) 1 beta subcomplex subunit, putative	-2.03504	5.15981	-10.0168	7.64088e-07	2.13188e-05
Tb1125.6.4120:mRNA	GTPase activating protein, putative	-1.95578	5.1551	-11.5934	1.96326e-07	8.21649e-06
Tb1125.Tb09.v4.0013:mRNA	retrotransposon hot spot (RHS) protein, putative	2.47635	5.15268	7.17057	1.49135e-05	0.000181125
Tb1125.9.10970:mRNA	Serine peptidase, Clan SC, Family S09X	-1.36805	5.15229	-3.44922	0.00310337	0.0161441
Tb1125.7.590:mRNA	hypothetical protein, conserved	-1.53676	5.15123	-5.21268	0.000195068	0.00148921
Tb1125.6.3430:mRNA	Serine/threonine-protein kinase NEK10, putative	-1.35459	5.15091	-2.7653	0.00994732	0.0442835
Tb1125.3.1390:mRNA	LMBR1-like membrane protein, putative	-2.58656	5.15024	-12.1111	1.30156e-07	6.07811e-06
Tb1125.6.3900:mRNA	hypothetical protein, conserved	-2.19524	5.14729	-11.3343	2.427e-07	9.51447e-06
Tb1125.3.2050:mRNA	Minicircle replication factor 172	2.25793	5.14129	6.9261	2.00105e-05	0.000226177
Tb1125.5.4610:mRNA	variant surface glycoprotein-related protein, frameshift	3.02296	5.13498	10.3895	5.46313e-07	1.7148e-05
Tb1125.5.3530:mRNA	hypothetical protein, conserved	-2.3279	5.1347	-13.1926	5.7807e-08	3.62895e-06
Tb1125.8.1540:mRNA	hypothetical protein, conserved	-2.1654	5.13081	-12.3263	1.10165e-07	5.50015e-06
Tb1125.11.880:mRNA	cyclophilin a	2.04283	5.1297	10.0072	7.70901e-07	2.14444e-05
Tb1125.6.4190:mRNA	Pentatricopeptide repeat protein (PPR), putative	-1.52685	5.12743	-4.72368	0.000402591	0.00280185
Tb1125.2.1480:rRNA	M4 ribosomal RNA	-1.41345	5.12672	-3.98832	0.00127543	0.00752382
Tb1125.10.2500:mRNA	hypothetical protein, conserved	-1.34479	5.12652	-3.94534	0.00136742	0.00797532
Tb1125.11.10070:mRNA	Bromodomain, putative	-1.66582	5.12172	-5.0537	0.000245955	0.0018296
Tb1125.10.15460:mRNA	EAP30/Vps36 family, putative	-1.33141	5.12137	-3.56719	0.00254765	0.0136428
Tb1125.3.4370:mRNA	Vesicle coat protein involved in Golgi to plasma membrane transport, putative	-2.31594	5.11988	-13.5354	4.52592e-08	3.06937e-06
Tb1125.7.1000:mRNA	ATP-dependent DNA helicase-like PIF8	-1.62226	5.11927	-6.58661	3.04683e-05	0.000319504
Tb1125.8.8250:mRNA	amino acid transporter, putative	-2.01819	5.11769	-13.4088	4.95024e-08	3.26189e-06
Tb1125.2.1540:rRNA	5.8S ribosomal RNA	-3.58867	5.11571	-18.8313	1.85987e-09	3.0117e-07
Tb1125.10.8210:mRNA	KREPA2	-1.49097	5.11256	-5.00473	0.000264351	0.00195494
Tb1125.2.2008:rRNA	M4 ribosomal RNA	-1.43335	5.11101	-4.35409	0.000712078	0.00460077
Tb1125.3.3180:mRNA	Nucleoporin NUP98	-2.67374	5.11036	-19.2758	1.47576e-09	2.44844e-07
Tb1125.1.1160:mRNA	kinetoplast ribosomal PPR-repeat containing protein 3	-1.64063	5.11	-5.25479	0.000183562	0.00141533
Tb1125.11.7670.1	Cornifin (SPRR) family, putative	1.44054	5.1097	3.75212	0.00187536	0.0105536
Tb1125.10.1840:mRNA	hypothetical protein, conserved	-1.46582	5.10875	-2.82673	0.00895102	0.0405282
Tb1125.2.5820:mRNA	hypothetical protein, conserved	-2.94284	5.10768	-19.4423	1.35723e-09	2.29274e-07
Tb1125.8.1940:mRNA	endosomal integral membrane protein, putative	-2.10828	5.10716	-9.41131	1.35141e-06	3.1707e-05
Tb1125.3.3490:mRNA	High mobility group protein TDP1	1.91913	5.10604	9.54811	1.18496e-06	2.91255e-05
Tb1125.11.14980:mRNA	mitochondrial ribosomal protein L38	-1.64943	5.1052	-6.16272	5.25795e-05	0.000496964
Tb1125.11.5370:mRNA	hypothetical protein, conserved	-1.33959	5.10059	-3.15888	0.00507062	0.0248028
Tb1125.3.4380:mRNA	sorting assembly machinery 50 kDa subunit, putative	-1.97698	5.09995	-9.19003	1.677e-06	3.62884e-05
Tb1125.9.15100:mRNA	hypothetical protein, conserved	1.60486	5.09674	5.84551	8.03332e-05	0.000708809
Tb1125.11.14750:mRNA	PSP1 C-terminal conserved region, putative	1.64595	5.09576	3.7767	0.00180107	0.0102097
Tb1125.11.16400:mRNA	kinetoplast-associated protein 3, putative	2.46338	5.09274	13.0659	6.33821e-08	3.8905e-06
Tb1125.11.9760:mRNA	hypothetical protein, conserved	-1.52412	5.09271	-5.90171	7.44477e-05	0.00066509
Tb1125.11.15050:mRNA	Cation efflux family, putative	-1.61498	5.08977	-7.20884	1.4246e-05	0.000175776
Tb1125.1.1150:mRNA	zeta tubulin	-1.43369	5.08841	-3.88878	0.00149918	0.00869466
Tb1125.2.1443:rRNA	5.8S ribosomal RNA	-3.67573	5.0818	-21.8903	4.24908e-10	1.45875e-07
Tb1125.9.11800:mRNA	MATE efflux family protein, putative	-2.32684	5.07915	-12.7801	7.82043e-08	4.35088e-06
Tb1125.11.3580:mRNA	Thiamin pyrophosphokinase, vitamin B1 binding domain containing protein, putative	-1.46813	5.07763	-4.80729	0.000354816	0.00251073
Tb1125.5.2110:mRNA	G-patch domain containing protein, putative	1.72221	5.07599	6.72206	2.57176e-05	0.000279464
Tb1125.10.9465:mRNA	hypothetical protein	3.07832	5.0754	4.83513	0.000341532	0.0024409
Tb1125.5.1790:mRNA	Mitochondrial SSU ribosomal protein, putative	-2.21142	5.07386	-8.42035	3.67624e-06	6.1989e-05
Tb1125.8.2920:mRNA	ER degradation-enhancing alpha-mannosidase-like protein 2, putative	-1.83649	5.07151	-8.59935	3.04771e-06	5.39358e-05
Tb1125.8.6850:mRNA	Zinc finger, C3HC4 type (RING finger)/EF-hand domain pair, putative	-1.41287	5.07048	-4.1097	0.00104906	0.00637462
Tb1125.3.2130:mRNA	RNA pseudouridylate synthase, putative	-2.19922	5.07011	-9.56765	1.16314e-06	2.87414e-05
Tb1125.10.2990:mRNA	nuclear cap binding complex subunit CBP110	-1.60358	5.06966	-7.1167	1.58969e-05	0.000189761
Tb1125.9.1700:mRNA	btb/poz domain containing protein, putative	-1.36891	5.06888	-4.18131	0.000935683	0.0058306
Tb1125.3.3770:mRNA	paraflagellar rod component, putative	-1.79612	5.06804	-8.23008	4.50161e-06	7.16173e-05
Tb1125.7.750:mRNA	hypothetical protein, conserved	1.57335	5.06643	6.52692	3.28555e-05	0.000339321
Tb1125.Tb11.v5.0788.1	expression site-associated gene 2 (ESAG2) protein, putative	2.13317	5.05944	7.78041	7.37392e-06	0.000103962
Tb1125.2.5320:mRNA	hypothetical protein, conserved	-1.31262	5.05367	-3.27943	0.00413208	0.0207184
Tb1125.10.8450:mRNA	glucose transporter 1E	-1.72162	5.05244	-7.18493	1.46559e-05	0.000179285
Tb1125.6.3600:mRNA	LSU ribosomal protein, mitochondrial, putative	-1.81918	5.05123	-5.59507	0.00011336	0.000943751
Tb1125.10.2180:mRNA	Rtr1/RPAP2 family, putative	-1.68142	5.05102	-8.33495	4.02412e-06	6.60568e-05
Tb1125.Tb11.v4.0039b.1	variant surface glycoprotein (VSG, pseudogene), putative	-2.01902	5.04741	-9.29716	1.5098e-06	3.41892e-05
Tb1125.3.3620:mRNA	SUMO-interacting motif-containing protein	-1.66586	5.04479	-5.12378	0.000221964	0.0016685
Tb1125.7.6860:mRNA	expression site-associated gene 5 (ESAG5) protein, putative	-1.66918	5.04354	-7.89145	6.51476e-06	9.53207e-05
Tb1125.10.13160:mRNA	gpi mannosyltransferase 2	-1.48626	5.0424	-6.26254	4.61424e-05	0.000447504
Tb1125.10.15440:mRNA	hypothetical protein, conserved	-1.32979	5.04212	-4.64331	0.000454991	0.00311749
Tb1125.10.12400:mRNA	membrane transporter protein, putative	-1.4487	5.03851	-5.00222	0.000265333	0.00195963
Tb1125.3.1460:mRNA	hypothetical protein	-1.90884	5.03803	-6.40328	3.84685e-05	0.000385724
Tb1125.10.11210:mRNA	hypothetical protein, conserved	-2.65677	5.0373	-15.2081	1.47887e-08	1.43127e-06
Tb1125.11.16450:mRNA	hypothetical protein, conserved	2.01072	5.034	8.92213	2.19033e-06	4.33909e-05
Tb1125.11.3270:mRNA	squalene monooxygenase, putative	-1.55052	5.03231	-4.06228	0.00113202	0.00679536
Tb1125.6.4400:mRNA	Pentatricopeptide repeat protein (PPR), putative	-1.24805	5.03068	-2.81017	0.00920919	0.0414949
Tb1125.2.1150:mRNA	retrotransposon hot spot protein 2 (RHS2), interrupted, degenerate	1.29211	5.02856	2.92211	0.00759954	0.035339
Tb1125.11.920:mRNA	hypothetical protein, conserved	-1.41025	5.0264	-3.71331	0.00199926	0.0111428
Tb1125.3.5120:mRNA	Ankyrin repeats (3 copies), putative	-2.14094	5.02603	-9.28887	1.52211e-06	3.41892e-05
Tb1125.10.4910:mRNA	mitochondrial carrier protein	-2.49745	5.02529	-14.425	2.45983e-08	2.0225e-06
Tb1125.6.4410:mRNA	S-adenosylmethionine decarboxylase	-1.99928	5.02481	-9.06276	1.90233e-06	3.96291e-05
Tb1125.4.2040:mRNA	DNA/RNA-binding protein Alba 3	2.21838	5.02448	10.6565	4.31283e-07	1.46243e-05
Tb1125.10.1780:mRNA	hypothetical protein	1.62983	5.0231	7.42874	1.10097e-05	0.00014387
Tb1125.7.1600:mRNA	C-1-tetrahydrofolate synthase, cytoplasmic, putative	-2.75407	5.02297	-14.4845	2.36519e-08	1.99282e-06
Tb1125.4.3760:mRNA	hypothetical protein	1.54272	5.02202	3.61321	0.00235981	0.0128216
Tb1125.7.4760:mRNA	hypothetical protein, conserved	-1.54079	5.01963	-4.35025	0.000716375	0.0046125
Tb1125.3.3428:rRNA	M4 ribosomal RNA	-1.43143	5.01509	-4.13794	0.00100271	0.00615904
Tb1125.11.990:mRNA	autophagy protein APG9, putative	-1.42464	5.01442	-3.42409	0.00323719	0.0167932
Tb1125.5.4330:mRNA	dihydrolipoamide branched chain transacylase, putative	-2.18433	5.01238	-9.44294	1.31081e-06	3.12276e-05
Tb1125.8.1060:mRNA	malonyl-CoA decarboxylase, mitochondrial precursor, putative	-2.00869	5.0123	-9.73452	9.93145e-07	2.55604e-05
Tb1125.7.6350:mRNA	NADH dehydrogenase [ubiquinone] flavoprotein 2, mitochondrial	-3.39462	5.01052	-3.59211	0.00247431	0.0133191
Tb1125.2.1389:rRNA	M4 ribosomal RNA	-1.41706	5.01028	-4.01618	0.0012193	0.00725257
Tb1125.10.5560:mRNA	GPI alpha-mannosyltransferase III	-3.02367	5.00956	-18.2522	2.51753e-09	3.544e-07
Tb1125.11.820:mRNA	hypothetical protein	-2.49927	5.00954	-19.7675	1.1529e-09	2.16252e-07
Tb1125.3.3437:rRNA	M4 ribosomal RNA	-1.45969	5.00823	-4.44561	0.000617192	0.00408428
Tb1125.10.5330:mRNA	40S ribosomal protein S18, putative	-1.53707	5.00401	-5.34986	0.000160169	0.00125687
Tb1125.1.2370:mRNA	beta tubulin	-1.2846	5.0006	-3.20295	0.00470444	0.0231632
Tb1125.Tb11.v5.0469.1	beta tubulin, putative	-1.28398	4.99884	-3.0865	0.00573642	0.0275865
Tb1125.6.1140:mRNA	dolichyl-P-Man:GDP-Man5GlcNAc2-PP-dolichyl alpha-1,2-mannosyltransferase, putative	-1.4387	4.99769	-4.52304	0.000547363	0.00368518
Tb1125.1.2350:mRNA	beta tubulin	-1.24065	4.99629	-2.80081	0.00935846	0.0420452
Tb1125.Tb11.v5.0243.1	40S ribosomal protein S18, putative	-1.46351	4.99496	-4.71978	0.000404979	0.00281636
Tb1125.1.3310:mRNA	hypothetical protein, conserved	4.32262	4.9944	6.93152	2.01701e-05	0.000227427
Tb1125.10.4850:mRNA	hypothetical protein, conserved	-1.97869	4.99305	-8.18939	4.70326e-06	7.43163e-05
Tb1125.8.443:rRNA	M4 ribosomal RNA	-1.48049	4.9918	-4.82619	0.000344872	0.00245892
Tb1125.9.11900:mRNA	acyl transferase-like protein	-1.86867	4.99074	-8.04223	5.51816e-06	8.43244e-05
Tb1125.8.6670:mRNA	hypothetical protein, conserved	-2.42462	4.98995	-13.7658	3.85156e-08	2.73167e-06
Tb1125.7.2220:mRNA	hypothetical protein, conserved	-2.27987	4.98988	-14.5633	2.24395e-08	1.99282e-06
Tb1125.2.1398:rRNA	M6 ribosomal RNA	-1.69112	4.98874	-7.12737	1.56955e-05	0.000188651
Tb1125.11.11975:mRNA	cytoskeleton-associated protein, putative	1.54191	4.98692	4.46734	0.000596689	0.00396838
Tb1125.4.3170:mRNA	hypothetical protein, conserved	-1.37152	4.9861	-2.90765	0.0077904	0.0361001
Tb1125.1.3320:mRNA	leucine-rich repeat protein (LRRP), putative	1.54954	4.98505	3.24522	0.00437869	0.0217786
Tb1125.9.7200:mRNA	hypothetical protein, conserved	1.38663	4.98208	3.05756	0.00602696	0.0287456
Tb1125.11.1580:mRNA	hypothetical protein, conserved	-1.84095	4.97929	-7.72857	7.81573e-06	0.000109033
Tb1125.6.5110:mRNA	damage-specific DNA binding protein, putative	-2.70064	4.97855	-12.937	6.96675e-08	4.11405e-06
Tb1125.2.4890:mRNA	mitochondrial ribosomal protein l11	-1.66655	4.97833	-7.09694	1.62772e-05	0.000192651
Tb1125.2.1942:rRNA	5.8S ribosomal RNA	-3.69018	4.97662	-20.0046	1.02967e-09	2.03546e-07
Tb1125.7.1790:mRNA	Adenine phosphoribosyltransferase, putative	-1.76694	4.97544	-7.11454	1.5938e-05	0.000189846
Tb1125.1.2330:mRNA	beta tubulin	-1.25609	4.9752	-2.75341	0.0101526	0.0449609
Tb1125.11.440:mRNA	conserved protein	1.50769	4.97365	3.9756	0.00130196	0.00766571
Tb1125.11.5080:mRNA	hypothetical protein, conserved	-3.62547	4.97253	-22.008	4.02938e-10	1.45875e-07
Tb1125.1.2390:mRNA	beta tubulin	-1.29751	4.97205	-3.15834	0.00507524	0.0248049
Tb1125.11.9650:mRNA	hypothetical protein, conserved	-1.78688	4.9715	-9.44699	1.30562e-06	3.11838e-05
Tb1125.9.6090:mRNA	PTP1-interacting protein, 39 kDa	-1.5598	4.97038	-3.94662	0.00136458	0.0079688
Tb1125.9.3560:mRNA	hypothetical protein, conserved	-1.35626	4.97034	-3.31139	0.00391454	0.0197878
Tb1125.10.590:mRNA	hypothetical protein, conserved	-2.09652	4.96582	-10.7759	3.8885e-07	1.3582e-05
Tb1125.9.4820:mRNA	calcium/potassium channel (CAKC), putative	-1.31663	4.96452	-3.39	0.00342825	0.0176367
Tb1125.10.2730:mRNA	START domain containing protein, putative	1.45585	4.9642	3.65091	0.00221668	0.0121649
Tb1125.9.11790:mRNA	membrane transporter protein, putative	-1.7045	4.95973	-5.87301	7.73931e-05	0.000687437
Tb1125.11.1760:mRNA	JmjC domain, hydroxylase, putative	-3.02902	4.95932	-18.5504	2.14899e-09	3.22036e-07
Tb1125.8.3500:mRNA	mms19 nucleotide excision repair protein homolog	-1.95694	4.95926	-9.50798	1.23133e-06	2.97925e-05
Tb1125.10.8920:mRNA	ras-like small GTPase, putative	-1.44429	4.95569	-4.05583	0.00114383	0.00684465
Tb1125.5.580:mRNA	prefoldin subunit, putative	1.663	4.95262	3.95765	0.0013404	0.00785225
Tb1125.3.3446:rRNA	M4 ribosomal RNA	-1.37795	4.9526	-3.73074	0.0019426	0.0108531
Tb1125.9.8905:mRNA	hypothetical protein	-1.44065	4.95194	-3.46968	0.00299867	0.0156631
Tb1125.11.1080:mRNA	Nucleolar protein 60	-1.41911	4.95043	-3.14167	0.00522139	0.0253989
Tb1125.9.14420:mRNA	Peptidyl-prolyl cis-trans isomerase C, mitochondrial, putative	-1.58575	4.948	-4.46813	0.000595957	0.00396636
Tb1125.2.4390:mRNA	double-strand break repair protein MRE11	-1.67578	4.94636	-8.17716	4.76564e-06	7.50467e-05
Tb1125.10.890:mRNA	kinesin, putative	2.03451	4.94473	3.52248	0.00274558	0.0145351
Tb1125.10.6880:mRNA	glyceraldehyde 3-phosphate dehydrogenase, cytosolic	1.47564	4.93803	6.22888	4.82124e-05	0.0004632
Tb1125.4.3400:mRNA	hypothetical protein, conserved	-2.14278	4.93784	-11.1492	2.83099e-07	1.05633e-05
Tb1125.7.1530:mRNA	2OG-Fe(II) oxygenase superfamily, putative	-1.66597	4.93767	-6.13848	5.42845e-05	0.000510483
Tb1125.2.5080:mRNA	hypothetical protein, conserved	-2.51067	4.92959	-11.5692	2.00278e-07	8.3268e-06
Tb1125.9.8655:mRNA	hypothetical protein	-1.5719	4.92879	-6.95189	1.93894e-05	0.000221311
Tb1125.11.6540:mRNA	hypothetical protein, conserved	-2.14469	4.92829	-8.96533	2.09718e-06	4.19933e-05
Tb1125.9.9990:mRNA	kinetoplastid-specific dual specificity phosphatase, putative	1.32647	4.92817	2.69266	0.0112699	0.0493022
Tb1125.3.3422:rRNA	5.8S ribosomal RNA	-3.71092	4.92679	-19.733	1.17751e-09	2.16252e-07
Tb1125.9.10670:mRNA	bardet-biedl syndrome 1 protein	-1.40812	4.92393	-3.25161	0.00433156	0.0215904
Tb1125.11.16860:mRNA	Guide RNA binding complex protein 3	-1.5066	4.91942	-3.87214	0.00154042	0.008895
Tb1125.10.9680:mRNA	SET domain containing protein, putative	-1.72696	4.91822	-5.92568	7.20798e-05	0.000646422
Tb1125.7.5320:mRNA	hypothetical protein, conserved	1.55096	4.91646	4.47179	0.000592582	0.00395073
Tb1125.10.5520:mRNA	AmmeMemoRadiSam system protein B, putative	-1.28937	4.91613	-3.00901	0.00654863	0.0309793
Tb1125.4.3060:mRNA	hypothetical protein, conserved	4.13739	4.91521	4.01963	0.00124317	0.00736154
Tb1125.3.4190:mRNA	endosomal integral membrane protein, putative	-1.78825	4.90848	-8.52335	3.29887e-06	5.73967e-05
Tb1125.10.13480:mRNA	CAMK/CAMKL family protein kinase, putative	-1.28739	4.9075	-2.76313	0.0099845	0.0443897
Tb1125.10.10410:mRNA	DNA replication licensing factor MCM8, putative	-1.98297	4.90647	-7.86692	6.69482e-06	9.68872e-05
Tb1125.Tb10_rRNA_1:rRNA:rRNA	5.8S ribosomal RNA	-3.52747	4.90629	-17.059	4.8748e-09	5.73901e-07
Tb1125.8.1030:mRNA	chaperone protein DnaJ, putative	-1.61182	4.9032	-5.5451	0.000121548	0.000998258
Tb1125.10.8500:mRNA	glucose transporter, putative	-1.99596	4.90318	-9.84066	8.99248e-07	2.38712e-05
Tb1125.8.3930:mRNA	Gryzun, putative trafficking through Golgi, putative	-2.01554	4.89757	-8.68244	2.79672e-06	5.13524e-05
Tb1125.10.410:mRNA	hypothetical protein, conserved	-2.09148	4.89635	-9.68811	1.03753e-06	2.65557e-05
Tb1125.1.1220:mRNA	RWD domain-containing protein	1.3446	4.89492	3.47365	0.00297878	0.0156008
Tb1125.8.4700:mRNA	amino acid transporter, putative	-2.63136	4.89302	-11.9059	1.52932e-07	6.79852e-06
Tb1125.11.rRNA_1:rRNA	5.8S ribosomal RNA	-3.66462	4.89222	-18.4438	2.27989e-09	3.30977e-07
Tb1125.8.5930:mRNA	hypothetical protein	-1.92842	4.89175	-8.04927	5.47588e-06	8.3894e-05
Tb1125.3.3980:mRNA	hypothetical protein, conserved	-1.27929	4.88884	-3.43279	0.0031902	0.0165587
Tb1125.Tb11.v5.0683.1	variant surface glycoprotein (VSG), putative	-2.98097	4.88729	-7.89576	6.49353e-06	9.53111e-05
Tb1125.8.630:mRNA	lipoyltransferase, putative	-1.43631	4.8823	-4.06758	0.00112241	0.0067497
Tb1125.7.5730:mRNA	hypothetical protein, conserved	-1.28317	4.88165	-2.79652	0.00942769	0.0422949
Tb1125.10.4440:mRNA	predicted SAP domain protein	-2.02004	4.87967	-11.3405	2.41445e-07	9.51447e-06
Tb1125.Tb11.02.5440b:mRNA	SUMO-interacting motif-containing protein	-1.93311	4.87704	-9.00447	2.01635e-06	4.08682e-05
Tb1125.6.810:mRNA	hypothetical protein	1.46091	4.87684	3.5348	0.00268911	0.0142687
Tb1125.11.2010:mRNA	hypothetical protein, conserved	-1.34215	4.87484	-3.95634	0.00134324	0.0078639
Tb1125.1.1130:mRNA	glycerol-3-phosphate dehydrogenase (FAD-dependent), putative	-1.70427	4.87462	-6.67795	2.71702e-05	0.000292174
Tb1125.9.5410:mRNA	hypothetical protein, conserved	-1.34385	4.87347	-3.43439	0.00318163	0.0165327
Tb1125.7.5270:mRNA	hypothetical protein, conserved	-1.97488	4.87289	-8.63313	2.94284e-06	5.26754e-05
Tb1125.6.3730:mRNA	chaperone protein DnaJ, putative	-1.8154	4.86873	-6.20083	5.00149e-05	0.000476604
Tb1125.tmp.1.90:rRNA	M4 ribosomal RNA	-1.38986	4.86748	-4.23108	0.000864549	0.00543473
Tb1125.11.14060:mRNA	hypothetical protein, conserved	-1.61449	4.86528	-5.43298	0.000142325	0.00113603
Tb1125.5.3930:mRNA	major facilitator superfamily, putative	-1.49193	4.86002	-5.34228	0.000161911	0.0012684
Tb1125.8.7650:mRNA	amino acid transporter, putative	-1.55965	4.85935	-5.71326	9.62499e-05	0.000824201
Tb1125.7.1550:mRNA	KRET2	-2.11135	4.85297	-9.48878	1.25425e-06	3.02055e-05
Tb1125.10.2030:mRNA	Pentatricopeptide repeat protein (PPR), putative	-1.55239	4.85236	-5.63109	0.000107822	0.00090823
Tb1125.8.1250:mRNA	Sel1 repeat, putative	-1.27936	4.84474	-2.83223	0.0088668	0.040245
Tb1125.10.15660:mRNA	hypothetical protein, conserved	1.48732	4.84391	4.13473	0.00100788	0.00618097
Tb1125.6.2630:mRNA	Hsp33 protein, putative	-1.44679	4.84169	-4.05112	0.00115252	0.00689065
Tb1125.11.13070:mRNA	O-phosphoseryl-tRNA(Sec) selenium transferase, putative	-1.28473	4.8371	-2.9373	0.00740422	0.0345344
Tb1125.3.2780:mRNA	hypothetical protein, conserved	-2.44074	4.83488	-11.8083	1.65227e-07	7.27547e-06
Tb1125.11.3020:mRNA	hypothetical protein, conserved	-3.22536	4.83351	-17.8593	3.11507e-09	4.07635e-07
Tb1125.11.16490:mRNA	Methyltransferase-associated protein	-2.16906	4.82998	-10.2273	6.3097e-07	1.90336e-05
Tb1125.11.1040:mRNA	TFIIF-like transcription factor subunit 1	-2.98472	4.82905	-14.7284	2.01534e-08	1.85665e-06
Tb1125.4.490:mRNA	hypothetical protein, conserved	-2.73179	4.82899	-18.195	2.59421e-09	3.59743e-07
Tb1125.10.14020:mRNA	hypothetical protein, conserved	-1.79768	4.82474	-7.58835	9.16274e-06	0.000123378
Tb1125.Tb11.v5.0187.1	hypothetical protein, conserved	-1.26034	4.8245	-2.80942	0.00922108	0.0415284
Tb1125.8.7120:mRNA	squalene synthase, putative	-1.26225	4.82332	-3.15142	0.00513541	0.02502
Tb1125.10.7300:mRNA	hypothetical protein, conserved	1.63141	4.82057	7.84176	6.88482e-06	9.87143e-05
Tb1125.Tb11.v5.0672.1	cardiolipin synthetase, putative	2.00141	4.82051	6.52823	3.28024e-05	0.000339321
Tb1125.5.2430:mRNA	membrane transporter protein, putative	-2.52585	4.82044	-14.4863	2.36171e-08	1.99282e-06
Tb1125.8.4280:mRNA	nuclear transport factor 2, putative	2.77508	4.82005	6.7972	2.34565e-05	0.000257605
Tb1125.10.330:mRNA	hypothetical protein, conserved	-2.01351	4.818	-9.92619	8.30625e-07	2.2765e-05
Tb1125.7.3780:mRNA	Nuclear poly(A) polymerase 2	-1.59119	4.81738	-5.81097	8.41973e-05	0.000735223
Tb1125.10.5780:mRNA	amino acid tansporter, putative	-1.94956	4.81086	-7.32825	1.23775e-05	0.00015775
Tb1125.11.14830:mRNA	hypothetical protein, conserved	-1.45911	4.80927	-3.69526	0.00205977	0.0114253
Tb1125.1.830.2:mRNA	hypothetical protein, conserved	-1.45748	4.80189	-4.25329	0.000834656	0.00527178
Tb1125.Tb3.NT.21:ncRNA	Noncoding RNA, putative	2.67646	4.79955	8.56038	3.17569e-06	5.57757e-05
Tb1125.4.3310:mRNA	TPR repeat/SET domain containing protein, putative	-1.38604	4.79676	-4.05569	0.00114409	0.00684465
Tb1125.11.10230:mRNA	RNA polymerase-associated protein CDC73, putative	-1.25347	4.79056	-2.76193	0.010005	0.0444554
Tb1125.Tb11.v5.0399.1	hypothetical protein, conserved	1.7454	4.78726	5.47427	0.000134261	0.00108283
Tb1125.7.4960:mRNA	hypothetical protein, conserved	-1.80502	4.78635	-7.32919	1.23636e-05	0.00015775
Tb1125.3.4700.2	Domain of unknown function (DUF4379), putative	-1.38208	4.78425	-3.23007	0.00449268	0.0222572
Tb1125.1.4890:mRNA	expression site-associated gene 2 (ESAG2) protein, putative	1.78287	4.78374	4.15255	0.000979608	0.00605285
Tb1125.5.2790:mRNA	mitochondrial DNA polymerase beta-PAK	1.53111	4.78256	3.91124	0.00144534	0.00840342
Tb1125.1.350:mRNA	retrotransposon hot spot protein (RHS, pseudogene), putative	1.85638	4.7759	6.3566	4.08489e-05	0.000405045
Tb1125.2.5384:mRNA	retrotransposon hot spot protein (RHS, pseudogene), putative	2.02745	4.77209	5.45239	0.00013848	0.00111011
Tb1125.5.3880:mRNA	hypothetical protein, conserved	-2.50852	4.77013	-14.7248	2.01832e-08	1.85665e-06
Tb1125.Tb11.v5.0532.1	retrotransposon hot spot (RHS) protein, putative	1.39752	4.76947	2.93818	0.00739309	0.0344998
Tb1125.8.3860:mRNA	cytosolic iron-sulfur protein assembly 1	-1.75346	4.76849	-5.62776	0.000108322	0.000911612
Tb1125.3.5790:mRNA	expression site-associated gene 9 (ESAG9) (pseudogene)	1.93908	4.7648	3.77054	0.00181954	0.0102956
Tb1125.11.9560:mRNA	oxidoreductase, putative	-1.93175	4.76369	-8.67239	2.82583e-06	5.16826e-05
Tb1125.7.6250:mRNA	Centrosomal protein of 120 kDa, putative	2.04501	4.76101	8.93303	2.16641e-06	4.30087e-05
Tb1125.11.280:mRNA	hypothetical protein, conserved	-1.32327	4.75741	-3.24938	0.00434796	0.0216489
Tb1125.4.2840:mRNA	hypothetical protein, conserved	1.7054	4.75325	5.82677	8.2406e-05	0.000722296
Tb1125.9.3280:mRNA	exopolyphosphatase	-1.76834	4.74517	-7.4856	1.03092e-05	0.000136442
Tb1125.10.9120:mRNA	hypothetical protein, conserved	-1.62393	4.74186	-6.5991	2.9993e-05	0.000317025
Tb1125.4.3690:mRNA	Mitochondrial SSU ribosomal protein, putative	-1.78685	4.73952	-7.15372	1.52101e-05	0.000184487
Tb1125.7.1480:mRNA	hypothetical protein, conserved	-1.31705	4.73766	-3.34379	0.00370604	0.0188673
Tb1125.3.3480:mRNA	U2 small nuclear ribonucleoprotein B, putative	-1.71412	4.73705	-6.07477	5.90559e-05	0.000547028
Tb1125.9.2130.1:mRNA	hypothetical protein, conserved	4.54622	4.73364	4.48882	0.000594979	0.00396269
Tb1125.1.2750:mRNA	hypothetical protein, conserved	1.38914	4.73301	3.81943	0.00167909	0.00960618
Tb1125.3.3330:mRNA	heat shock protein 20, putative	1.80305	4.73071	7.82807	6.99071e-06	9.9465e-05
Tb1125.11.12450.2	Bardet-Biedl syndrome 8 protein	1.51439	4.72791	4.11312	0.00104333	0.00636478
Tb1125.8.6710:mRNA	hypothetical protein, conserved	-1.97837	4.7207	-7.31731	1.25372e-05	0.00015913
Tb1125.7.2460:mRNA	hypothetical protein, conserved	-1.55971	4.72059	-7.4002	1.13806e-05	0.000147472
Tb1125.9.6460:mRNA	hypothetical protein, conserved	1.89365	4.71639	4.53776	0.00053508	0.0036051
Tb1125.8.750:mRNA	nucleolar RNA-binding protein, putative	1.54791	4.71446	4.79889	0.000359333	0.0025369
Tb1125.7.5840:mRNA	hypothetical protein, conserved	-1.31201	4.71436	-2.89393	0.0079759	0.0367398
Tb1125.2.4950:mRNA	hypothetical protein, conserved	-2.1735	4.71367	-10.1215	6.94417e-07	2.03157e-05
Tb1125.8.6090:mRNA	ubiquitin-protein ligase, putative	-1.99056	4.71238	-7.87332	6.6474e-06	9.63511e-05
Tb1125.11.10260:mRNA	Peroxin 3, putative	-1.66954	4.70968	-8.02168	5.64364e-06	8.55384e-05
Tb1125.Tb11.v5.0746.1	tatD related deoxyribonuclease, putative	-2.63214	4.70475	-4.96619	0.000280167	0.00206426
Tb1125.8.2000:mRNA	cyclophilin, putative	1.65311	4.70273	4.48182	0.000583434	0.00390258
Tb1125.10.8840:mRNA	SUMO-interacting motif-containing protein	-1.86317	4.70258	-8.44586	3.57838e-06	6.11153e-05
Tb1125.7.2540:mRNA	ubiquitin-protein ligase, putative	-1.42861	4.69819	-5.12899	0.000220285	0.00165825
Tb1125.Tb11.v5.0568.1	hypothetical protein, conserved	-1.80101	4.69658	-8.2527	4.39364e-06	7.05032e-05
Tb1125.8.4920:mRNA	hypothetical protein, conserved	-1.28228	4.6965	-2.76166	0.0100098	0.0444554
Tb1125.4.750:mRNA	50S ribosomal protein L7Ae, putative	1.80532	4.69309	6.05902	6.03042e-05	0.000557499
Tb1125.9.12810:mRNA	poly(ADP-ribose) glycohydrolase, putative	-1.39759	4.69274	-4.65605	0.000446225	0.00306875
Tb1125.6.2440:mRNA	Mo25-like, putative	-2.1336	4.69191	-10.2459	6.20473e-07	1.87917e-05
Tb1125.10.13140:mRNA	hypothetical protein, conserved	2.73304	4.69168	10.86	3.61925e-07	1.28345e-05
Tb1125.10.4870:mRNA	tRNA-dihydrouridine synthase 2, putative	-1.88218	4.68734	-8.45694	3.53689e-06	6.06297e-05
Tb1125.Tb11.v5.1039.1	nuclear cap binding complex subunit CBP110, putative	-1.54215	4.68275	-6.1658	5.23668e-05	0.000495963
Tb1125.10.7380:mRNA	LSU ribosomal protein, mitochondrial, putative	-1.94689	4.68221	-8.88225	2.28038e-06	4.46983e-05
Tb1125.4.1090:mRNA	endosomal integral membrane protein, putative	-3.49214	4.68143	-19.7142	1.18704e-09	2.16252e-07
Tb1125.10.9730:mRNA	hypothetical protein, conserved	-1.99973	4.67637	-6.32579	4.25083e-05	0.000418817
Tb1125.5.830:mRNA	Tripartite attachment complex protein 65	1.30617	4.67563	3.41115	0.00330839	0.0171148
Tb1125.3.4390:mRNA	dihydrolipoamide dehydrogenase	-1.51675	4.6732	-5.05715	0.00024471	0.00182179
Tb1125.7.6500:mRNA	variant surface glycoprotein (VSG), putative	2.42855	4.66833	7.27276	1.32143e-05	0.000166282
Tb1125.1.500:mRNA	retrotransposon hot spot protein (RHS, pseudogene), putative	1.53392	4.66615	3.53909	0.00266991	0.014183
Tb1125.2.4560:mRNA	Rab-GTPase-TBC domain containing protein, putative	-1.98531	4.66598	-8.21803	4.56041e-06	7.23051e-05
Tb1125.10.1640:mRNA	hypothetical protein	-1.80482	4.66528	-5.90218	7.44005e-05	0.00066509
Tb1125.9.14260:mRNA	hypothetical protein, conserved	-2.93823	4.66487	-21.7966	4.41873e-10	1.45875e-07
Tb1125.4.190:mRNA	retrotransposon hot spot protein (RHS, pseudogene), putative	1.70517	4.66358	3.65709	0.00219411	0.0120624
Tb1125.8.1310:mRNA	mitochondrial carrier protein	-2.06651	4.6618	-6.14066	5.41317e-05	0.000509562
Tb1125.2.980:mRNA	retrotransposon hot spot protein 5 (RHS5), degenerate	2.19039	4.66089	6.21674	4.89895e-05	0.000469277
Tb1125.11.8300:mRNA	hypothetical protein, conserved	-2.02556	4.65576	-7.83558	6.93259e-06	9.90934e-05
Tb1125.Tb11.v5.0569.1	amino acid transporter, putative	-2.25279	4.65271	-13.3168	5.28656e-08	3.3642e-06
Tb1125.11.15520:mRNA	hypothetical protein, conserved	-1.69842	4.64672	-5.56385	0.000118404	0.000977856
Tb1125.8.7260:mRNA	kinetoplast-associated protein, putative	1.85699	4.64245	3.90166	0.00146811	0.00853045
Tb1125.11.5290:mRNA	mitochondrial carrier protein	-1.44878	4.63804	-3.81019	0.00170472	0.00972287
Tb1125.7.4200:mRNA	hypothetical protein, conserved	-1.60217	4.63612	-6.80208	2.32918e-05	0.000256403
Tb1125.5.1820:mRNA	60S acidic ribosomal protein, putative	-1.49872	4.63533	-4.82126	0.000347436	0.00246791
Tb1125.10.3430:mRNA	hypothetical protein, conserved	-2.49351	4.63439	-14.3901	2.51775e-08	2.03412e-06
Tb1125.8.7050:mRNA	mu-adaptin 4, putative	-1.55007	4.62958	-4.15856	0.000970241	0.00600968
Tb1125.5.1330:mRNA	hypothetical protein, conserved	-1.5552	4.62858	-5.62296	0.000109045	0.00091604
Tb1125.1.2640:mRNA	hypothetical protein, conserved	1.91055	4.62306	6.17859	5.14957e-05	0.00048871
Tb1125.9.4930:mRNA	divalent cation transporter, putative	-2.44779	4.61868	-10.6265	4.42813e-07	1.48526e-05
Tb1125.11.15170:mRNA	ribosome biogenesis protein TSR3, putative	-1.67724	4.61846	-6.46847	3.53898e-05	0.000362122
Tb1125.7.6869:rRNA	M4 ribosomal RNA	-1.36464	4.61789	-3.18143	0.00487974	0.0239249
Tb1125.11.1240:mRNA	hypothetical protein, conserved	-3.03879	4.61723	-14.5109	2.3257e-08	1.99282e-06
Tb1125.10.3320:mRNA	hypothetical protein, conserved	-1.61725	4.61693	-5.45945	0.000137097	0.00110187
Tb1125.6.2500:mRNA	RF-1 domain containing protein, putative	1.55902	4.60729	3.23081	0.00448712	0.0222464
Tb1125.4.1660:mRNA	mitochondrial carrier protein, putative	1.5267	4.60715	2.94412	0.00731814	0.0341673
Tb1125.10.15600:mRNA	FKBP-type peptidylprolyl cis-trans isomerase, putative	-1.45947	4.60615	-3.51168	0.00279506	0.0147581
Tb1125.10.7510:mRNA	chromatin binding protein, putative	-2.59141	4.60547	-13.9493	3.39355e-08	2.5427e-06
Tb1125.8.1470:mRNA	Present in the outer mitochondrial membrane proteome 38	-1.65507	4.59887	-5.72202	9.50972e-05	0.000815281
Tb1125.11.8860:mRNA	CEP76 C2 domain containing protein, putative	-1.28003	4.59436	-2.7489	0.0102317	0.0452678
Tb1125.11.7270:mRNA	proteasome beta 3 subunit, putative	-1.44152	4.59421	-2.76502	0.009952	0.0442835
Tb1125.9.13630:mRNA	hypothetical protein, conserved	-1.34811	4.58927	-2.6902	0.0113177	0.0494837
Tb1125.Tb11.v5.0388.1	Ring finger domain/PHD-finger, putative	-1.33215	4.58908	-3.39549	0.00339671	0.0174938
Tb1125.10.4670:mRNA	hypothetical protein, conserved	-2.18858	4.58616	-10.1807	6.58065e-07	1.97229e-05
Tb1125.3.2880:mRNA	Mitochondrial ATP synthase subunit, putative	-1.63526	4.57935	-6.92909	1.99348e-05	0.000226146
Tb1125.10.11920:mRNA	hypothetical protein, conserved	1.42334	4.57918	3.51155	0.00279563	0.0147581
Tb1125.8.3780:mRNA	MORN repeat, putative	-1.30012	4.57369	-2.8402	0.00874631	0.0397564
Tb1125.10.110:mRNA	retrotransposon hot spot protein 2 (RHS2), pseudogene	1.48279	4.5723	3.89154	0.00149246	0.0086611
Tb1125.7.1710:mRNA	eukaryotic peptide chain release factor subunit 1, putative	-1.727	4.56182	-6.02287	6.3277e-05	0.000580362
Tb1125.8.8260:mRNA	amino acid transporter, putative	-1.3708	4.56166	-4.69258	0.000422061	0.00291768
Tb1125.9.13780:mRNA	Mitochondrial SSU ribosomal protein, putative	-1.48583	4.56004	-5.52146	0.000125642	0.00102488
Tb1125.4.3670:mRNA	CBF/Mak21 family, putative	-2.05646	4.5565	-10.2514	6.17383e-07	1.87917e-05
Tb1125.8.7680:mRNA	amino acid transporter, putative	-1.44488	4.55506	-4.29936	0.000776079	0.0049488
Tb1125.Tb11.v5.0660.1	histone deacetylase, putative	2.23805	4.55386	3.79766	0.00174093	0.00990505
Tb1125.10.12340:mRNA	hypothetical protein, conserved	-1.46325	4.55076	-3.95325	0.00134998	0.00789343
Tb1125.7.1690:mRNA	Silent information regulator 2 related protein 1	-2.0509	4.55029	-7.697	8.09931e-06	0.000111483
Tb1125.6.840:mRNA	hypothetical protein, conserved	2.76256	4.54885	3.96928	0.00131884	0.00774545
Tb1125.7.5820:mRNA	Monooxygenase, putative	-1.26097	4.53998	-2.75752	0.0100811	0.044708
Tb1125.11.5240:mRNA	Methyltransferase TRM13, putative	-1.46132	4.53804	-2.94732	0.00727822	0.0340151
Tb1125.11.2235:mRNA	hypothetical protein	1.66184	4.53784	4.90008	0.000308765	0.0022377
Tb1125.5.289b:mRNA	hypothetical protein	1.91848	4.53747	5.94694	7.00491e-05	0.000631257
Tb1125.5.670:mRNA	hypothetical protein, conserved	-8.47977	4.53447	-4.23346	0.00101793	0.00622621
Tb1125.10.11600:mRNA	hypothetical protein, conserved	-1.79112	4.53104	-6.57081	3.10814e-05	0.000324834
Tb1125.5.920:mRNA	rhodanese-like domain containing protein, putative	-1.88866	4.53019	-7.06112	1.69922e-05	0.000199085
Tb1125.4.540:mRNA	hypothetical protein, conserved	-1.29779	4.52393	-3.42275	0.00324449	0.0168124
Tb1125.Tb09.v4.0042:mRNA	leucine-rich repeat protein (LRRP, pseudogene), putative	1.73425	4.52176	3.08806	0.00572138	0.0275284
Tb1125.8.7070:mRNA	Flagellum attachment zone protein 15	1.45555	4.52118	3.96865	0.0013167	0.00774267
Tb1125.10.8960:mRNA	hypothetical protein, conserved	1.49332	4.52008	4.05016	0.00115431	0.00689245
Tb1125.10.11400:mRNA	WD domain, G-beta repeat, putative	-1.56315	4.5191	-4.49382	0.000572673	0.00383613
Tb1125.10.9025:mRNA	hypothetical protein	2.42756	4.51439	11.5134	2.09557e-07	8.63553e-06
Tb1125.3.4990:mRNA	oxidoreductase, putative	-2.17042	4.51235	-9.43462	1.32136e-06	3.12555e-05
Tb1125.11.11670:mRNA	dolichyl-lipid chaperone, putative	-2.40983	4.51218	-15.6121	1.14775e-08	1.15911e-06
Tb1125.11.3630:mRNA	nucleobase/nucleoside transporter 8.3	-1.38603	4.50334	-2.72767	0.0106119	0.0467496
Tb1125.10.30:mRNA	variant surface glycoprotein (VSG, pseudogene), putative	1.47246	4.49975	3.19492	0.00476909	0.0234566
Tb1125.4.410:mRNA	CAF 40	1.44861	4.49893	3.96362	0.00132747	0.00778141
Tb1125.9.10680:mRNA	RNA polymerase III RPC4, putative	-1.51462	4.49609	-3.8219	0.00167231	0.00957918
Tb1125.2.4740:mRNA	mitochondrial ribosomal protein l11	-1.58132	4.49365	-5.54238	0.000122011	0.000999653
Tb1125.8.8050:mRNA	Nucleoporin NUP75	-1.4628	4.49033	-3.24006	0.00441718	0.0219348
Tb1125.9.3080:mRNA	hypothetical protein, conserved	-2.80743	4.48674	-13.6791	4.09354e-08	2.81727e-06
Tb1125.5.1280:mRNA	alanine racemase, putative	-1.90274	4.4825	-11.2593	2.58234e-07	9.99687e-06
Tb1125.7.7390:mRNA	hypothetical protein	2.46872	4.48137	5.22798	0.000190908	0.00146589
Tb1125.10.1930:mRNA	hypothetical protein, conserved	-1.62731	4.48127	-5.21913	0.000193258	0.00148026
Tb1125.4.1490:mRNA	hypothetical protein, conserved	-1.43495	4.48096	-2.92756	0.00752891	0.0350457
Tb1125.10.11810:mRNA	hypothetical protein, conserved	-1.4531	4.47997	-3.88041	0.00151979	0.00878133
Tb1125.9.11810:mRNA	membrane transporter protein, putative	-1.78627	4.47968	-6.11447	5.60327e-05	0.000525328
Tb1125.Tb11.v5.0576.1	receptor-type adenylate cyclase GRESAG 4, putative	-4.84634	4.47712	-21.3676	5.4535e-10	1.45875e-07
Tb1125.7.3770:mRNA	Bifunctional NAD(P)H-hydrate repair enzyme	-1.29107	4.47647	-2.85155	0.0085775	0.0391038
Tb1125.3.5030:mRNA	KU70 protein	-1.66892	4.47615	-7.84306	6.87487e-06	9.87143e-05
Tb1125.10.10680:mRNA	hypothetical protein, conserved	-2.17098	4.47326	-9.2297	1.61291e-06	3.52691e-05
Tb1125.9.12690:mRNA	prenyl protein specific carboxyl methyltransferase	-2.13857	4.47092	-10.1334	6.86951e-07	2.02618e-05
Tb1125.11.2410:mRNA	Flabarin, putative	1.36416	4.47	3.60171	0.00240535	0.0130082
Tb1125.11.13290:mRNA	mitochondrial import inner membrane translocase subunit tim17	1.37406	4.46992	3.61655	0.00234674	0.0127581
Tb1125.11.960:mRNA	ATPase, putative	-2.30905	4.4696	-9.02086	1.98381e-06	4.06877e-05
Tb1125.3.2500:mRNA	Trypanosomal VSG domain containing protein, putative	1.8853	4.46893	6.93384	1.98202e-05	0.000225673
Tb1125.11.9840:mRNA	hypothetical protein, conserved	-1.58763	4.46146	-3.81278	0.00169748	0.00969349
Tb1125.9.14200:mRNA	methyltransferase domain containing protein, putative	-1.81684	4.4598	-7.30169	1.27687e-05	0.000161201
Tb1125.Tb11.v5.0892.1	hypothetical protein, conserved	-1.30192	4.45782	-2.76307	0.00998542	0.0443897
Tb1125.Tb11.v5.0172.1	hypothetical protein, conserved	1.47465	4.45773	3.6013	0.00240699	0.0130095
Tb1125.3.3230:mRNA	NOL1/NOP2/sun family, putative	-2.38492	4.45564	-14.528	2.29695e-08	1.99282e-06
Tb1125.10.3950:mRNA	hypothetical protein, conserved	-1.34269	4.45504	-3.51257	0.0027909	0.0147499
Tb1125.10.3300:mRNA	Domain of unknown function (DUF4206), putative	-2.09465	4.45371	-11.566	2.00754e-07	8.3268e-06
Tb1125.8.8240:mRNA	amino acid transporter, putative	-1.5138	4.45202	-6.21493	4.90997e-05	0.00046981
Tb1125.6.5140:mRNA	ribosomal P protein AGP2beta-1, putative	-1.97939	4.45098	-9.52617	1.21008e-06	2.94315e-05
Tb1125.11.10950:mRNA	DnaJ domain containing protein, putative	1.34498	4.44234	3.40012	0.00337036	0.017387
Tb1125.10.9390:mRNA	Macrocin-O-methyltransferase (TylF), putative	-1.4315	4.44083	-4.18765	0.000926297	0.00577987
Tb1125.11.4890:mRNA	Cap-specific mRNA (nucleoside-2'-O-)-methyltransferase	-1.95054	4.43851	-7.08114	1.65888e-05	0.000194926
Tb1125.9.7090:mRNA	hypothetical protein, conserved	2.65006	4.43753	10.5036	4.93349e-07	1.60529e-05
Tb1125.Tb11.v5.0677.1	expression site-associated gene 11 (ESAG11) protein, putative	-1.64072	4.43676	-5.7413	9.26127e-05	0.000798205
Tb1125.11.5630:mRNA	hypothetical protein, conserved	-2.79358	4.42853	-11.463	2.18471e-07	8.82529e-06
Tb1125.11.8810:mRNA	hypothetical protein, conserved	2.00604	4.42781	8.05014	5.47074e-06	8.3894e-05
Tb1125.8.2950:mRNA	hypothetical protein, conserved	-2.98523	4.42674	-17.7531	3.29889e-09	4.19863e-07
Tb1125.Tb6.NT.40:ncRNA	Noncoding RNA, putative	2.01461	4.41907	7.6656	8.39227e-06	0.000114497
Tb1125.9.7160:mRNA	hypothetical protein, conserved	1.45421	4.41907	4.95922	0.000282765	0.00208011
Tb1125.1.2600:mRNA	pumilio/PUF RNA binding protein 9	1.83947	4.4186	2.7687	0.00989074	0.0440743
Tb1125.9.14100:mRNA	hypothetical protein, conserved	-2.22208	4.41632	-8.52503	3.29341e-06	5.73967e-05
Tb1125.11.17860:mRNA	hypothetical protein, conserved	2.5224	4.41557	6.45948	3.58156e-05	0.000364872
Tb1125.11.13080:mRNA	hypothetical protein, conserved	-1.69138	4.41277	-8.64949	2.8934e-06	5.24027e-05
Tb1125.8.1270:mRNA	Nucleolar protein 54	2.59661	4.4103	9.15941	1.72913e-06	3.7017e-05
Tb1125.11.1780:mRNA	protein phosphatase 2C, putative	-2.86078	4.40879	-15.9034	9.60389e-09	1.00258e-06
Tb1125.4.4020:mRNA	amino acid transporter, putative	-1.46899	4.40587	-3.11118	0.00549985	0.0265864
Tb1125.10.6920:mRNA	hypothetical protein	-2.49034	4.40193	-9.16173	1.72493e-06	3.70124e-05
Tb1125.5.2640:mRNA	nicotinamide/nicotinic acid mononucleotide adenylyltransferase	-2.14967	4.40178	-9.28304	1.5308e-06	3.41892e-05
Tb1125.4.3440:mRNA	Basal body protein 50kDa	-2.17508	4.40025	-10.6427	4.36507e-07	1.47476e-05
Tb1125.5.1340:mRNA	pre-mRNA splicing factor, putative	-1.38173	4.39976	-4.06121	0.00113398	0.00680166
Tb1125.4.1050:mRNA	inositol-pentakisphosphate 2-kinase	-1.85912	4.39436	-8.81424	2.44339e-06	4.6904e-05
Tb1125.8.8110:mRNA	hypothetical protein, conserved	-1.82176	4.39012	-9.12622	1.78607e-06	3.79735e-05
Tb1125.8.3400:mRNA	palmitoyl acyltransferase 12, putative	-2.24212	4.3889	-11.0145	3.17135e-07	1.15098e-05
Tb1125.7.200:mRNA	hypothetical protein, conserved	-2.37456	4.3842	-12.7452	8.02665e-08	4.41276e-06
Tb1125.11.6580:mRNA	hypothetical protein, conserved	-1.73473	4.38015	-5.9149	7.31348e-05	0.00065462
Tb1125.Tb10.v4.0046:mRNA	transporter, putative	-1.90956	4.37715	-7.39767	1.14143e-05	0.000147703
Tb1125.3.960:mRNA	protein transport protein Sec61 gamma subunit, putative	3.95395	4.37442	4.61632	0.00048188	0.00328236
Tb1125.10.14280:mRNA	mitochondrial carrier protein	-1.43116	4.36984	-3.78625	0.00177301	0.0100629
Tb1125.2.2060:mRNA	variant surface glycoprotein (VSG)-related, putative	2.95127	4.36532	8.09557	5.21334e-06	8.08634e-05
Tb1125.11.9200:mRNA	methyltransferase domain containing protein, putative	-2.35415	4.36075	-11.9739	1.44906e-07	6.50399e-06
Tb1125.9.13920:mRNA	kinetoplastid membrane protein 11-1	2.34078	4.35781	10.0713	7.27003e-07	2.0646e-05
Tb1125.9.2060:mRNA	ADP-ribosylation factor family, putative	-1.32112	4.356	-2.81383	0.00915151	0.0412951
Tb1125.1.2040:mRNA	expression site-associated gene 2 (ESAG2) protein, putative	2.15155	4.35484	3.99314	0.00126587	0.00747217
Tb1125.Tb11.v5.0737.1	hypothetical protein, conserved	-1.78215	4.3512	-7.36758	1.18212e-05	0.0001517
Tb1125.3.3120:mRNA	hypothetical protein, conserved	-1.76941	4.34955	-6.6974	2.65191e-05	0.000286832
Tb1125.7.6240:mRNA	hypothetical protein, conserved	-2.35581	4.34745	-14.5258	2.30027e-08	1.99282e-06
Tb1125.9.4550:mRNA	SUMO-interacting motif-containing protein	-2.51169	4.33264	-13.0566	6.38148e-08	3.8905e-06
Tb1125.2.1120:mRNA	retrotransposon hot spot protein 4 (RHS4), point mutation	1.60078	4.32738	3.21964	0.00457304	0.0225542
Tb1125.9.9720:mRNA	glucosidase II beta subunit-like protein, putative	-1.66598	4.32726	-4.69151	0.000422751	0.00292028
Tb1125.6.1960:mRNA	glycosyltransferase family 28 protein, putative	-1.36656	4.32411	-3.50146	0.00284322	0.0149433
Tb1125.10.8110:mRNA	Protein of unknown function (DUF2453), putative	-1.36694	4.32219	-3.11561	0.00545849	0.0264278
Tb1125.11.790:mRNA	AGC/RSK family serine/threonine kinase, putative	-1.99176	4.32166	-3.63549	0.00227444	0.012394
Tb1125.5.3720:mRNA	hypothetical protein, conserved	-1.45551	4.32001	-3.9812	0.0012902	0.00760615
Tb1125.10.10740:mRNA	hypothetical protein, conserved	-1.80363	4.31841	-8.05323	5.45218e-06	8.38678e-05
Tb1125.6.4250:mRNA	hypothetical protein, conserved	-1.35885	4.31459	-2.89736	0.00792907	0.0365966
Tb1125.4.2020:mRNA	AP-3 complex subunit mu, putative	-1.93726	4.31386	-7.75353	7.59933e-06	0.000106333
Tb1125.11.5110:mRNA	hypothetical protein, conserved	-1.66122	4.31087	-4.99843	0.000266823	0.00196907
Tb1125.1.830.1:mRNA	hypothetical protein, conserved	-1.60015	4.30814	-5.45437	0.000138084	0.00110789
Tb1125.11.3460:mRNA	hypothetical protein, conserved	-2.26109	4.3054	-10.5769	4.62362e-07	1.52876e-05
Tb1125.11.5610:mRNA	Rab-GTPase-TBC domain containing protein, putative	-2.18384	4.30046	-9.18623	1.68338e-06	3.62884e-05
Tb1125.11.6090:mRNA	tatD related deoxyribonuclease, putative	-1.59405	4.3003	-4.3005	0.000774678	0.00494676
Tb1125.11.13750:mRNA	Ras-related protein Rab4	-1.70152	4.29831	-5.46236	0.000136536	0.00110022
Tb1125.11.3170:mRNA	Der1-like family, putative	-1.80469	4.29425	-6.04052	6.18067e-05	0.000570821
Tb1125.5.660.2:mRNA	Trypanosomal VSG domain containing protein, putative	2.84034	4.29395	4.13225	0.00101486	0.00621148
Tb1125.11.7850:mRNA	hypothetical protein, conserved	1.75737	4.29067	5.55222	0.000120344	0.000990231
Tb1125.6.3300:mRNA	GPI alpha-mannosyltransferase I	-2.13462	4.29	-9.8167	9.19594e-07	2.41037e-05
Tb1125.10.10370:mRNA	hypothetical protein, conserved	2.20474	4.28401	8.07967	5.29766e-06	8.18978e-05
Tb1125.9.1680:mRNA	Lys-63-specific deubiquitinase BRCC36, putative	-1.3796	4.28304	-3.26976	0.00420033	0.0210266
Tb1125.8.1000:mRNA	hypothetical protein, conserved	-2.93408	4.2754	-15.1765	1.50964e-08	1.44598e-06
Tb1125.8.1530:mRNA	Golgi pH regulator, putative	-3.02113	4.27457	-22.0478	3.94832e-10	1.45875e-07
Tb1125.Tb11.v4.0044.1	variant surface glycoprotein (VSG, pseudogene), putative	1.99281	4.26511	5.70563	9.72713e-05	0.000832167
Tb1125.8.5670:mRNA	SUMO-interacting motif-containing protein	1.49651	4.26364	4.29893	0.000776596	0.0049488
Tb1125.11.11470:mRNA	kinetoplast ribosomal PPR-repeat containing protein 14	-1.931	4.26148	-7.33737	1.2246e-05	0.000156718
Tb1125.11.5310:mRNA	PPPDE putative peptidase domain containing protein, putative	-1.51812	4.2603	-2.79124	0.00951371	0.0425985
Tb1125.2.5720:mRNA	hypothetical protein	-2.37224	4.25819	-5.94719	7.00452e-05	0.000631257
Tb1125.8.2840:mRNA	hypothetical protein, conserved	-1.38607	4.25749	-3.46167	0.00303922	0.0158548
Tb1125.7.7150:mRNA	hypothetical protein, conserved	1.54284	4.25737	4.51328	0.000555687	0.00373845
Tb1125.Tb11.v5.0611.1	hypothetical protein, conserved	3.76093	4.25147	5.53803	0.000123941	0.00101367
Tb1125.6.920:mRNA	helicase, putative	1.86872	4.24855	3.56044	0.00257664	0.0137742
Tb1125.Tb8.NT.128:ncRNA	Noncoding RNA, putative	2.81397	4.24743	9.46479	1.28451e-06	3.08383e-05
Tb1125.Tb11.v5.0453.1	hypothetical protein, conserved	-1.46521	4.24743	-3.74362	0.0019018	0.0106636
Tb1125.11.6060:mRNA	major facilitator superfamily, putative	-1.75561	4.24588	-5.78878	8.6785e-05	0.000754275
Tb1125.1.1580:mRNA	electron transport protein SCO1/2, putative	-2.03682	4.23925	-8.5418	3.23599e-06	5.65143e-05
Tb1125.10.10840:mRNA	Enriched in surface-labeled proteome protein 15	-2.80117	4.23335	-14.4747	2.38083e-08	1.99282e-06
Tb1125.11.16620:mRNA	hypothetical protein, conserved	-2.08903	4.22924	-9.65931	1.06615e-06	2.70644e-05
Tb1125.9.15820:mRNA	hypothetical protein, conserved	2.56558	4.22344	6.76263	2.44684e-05	0.000267769
Tb1125.5.2900:mRNA	histone deacetylase 4	-1.34617	4.22034	-2.98728	0.00679664	0.0320872
Tb1125.7.5110:mRNA	hypothetical protein, conserved	-1.64405	4.21636	-3.8695	0.0015471	0.008928
Tb1125.7.1680:mRNA	Uncharacterised conserved protein (DUF2305), putative	-1.98555	4.21496	-8.18463	4.72746e-06	7.45718e-05
Tb1125.Tb11.02.5430:mRNA	hypothetical protein, conserved	1.97765	4.21349	6.24536	4.7188e-05	0.000454325
Tb1125.1.4860:mRNA	expression site-associated gene 11 (ESAG11), pseudogene	1.48677	4.2128	3.24995	0.00434377	0.0216396
Tb1125.3.5800:mRNA	expression site-associated gene 1 (ESAG1), degenerate	1.74548	4.21109	5.1045	0.000228308	0.00171341
Tb1125.10.11900:mRNA	MICOS complex subunit MIC20	1.67738	4.2103	4.35801	0.000707717	0.00457578
Tb1125.3.5000:mRNA	hypothetical protein, conserved	-1.69022	4.2102	-5.46174	0.000136656	0.00110023
Tb1125.6.4900:mRNA	S-adenosylmethionine synthetase	-1.33216	4.20909	-2.89037	0.00802469	0.0369279
Tb1125.3.3990:mRNA	KREPB6	-1.9088	4.20595	-7.47784	1.0402e-05	0.00013728
Tb1125.9.15680:mRNA	transferrin receptor subunit	-1.66858	4.20465	-5.96052	6.87813e-05	0.000622246
Tb1125.11.15320:mRNA	hypothetical protein	-3.03675	4.20436	-17.795	3.22441e-09	4.16084e-07
Tb1125.10.4530:mRNA	hypothetical protein, conserved	-1.45079	4.19681	-4.19008	0.000922722	0.00576919
Tb1125.11.4220:mRNA	palmitoyl acyltransferase 6, putative	-1.52082	4.1939	-4.5862	0.000496606	0.00337525
Tb1125.11.13890:mRNA	AKAP7 2'5' RNA ligase-like domain containing protein, putative	-1.75826	4.1899	-4.45141	0.000611658	0.00405633
Tb1125.6.550:mRNA	hypothetical protein	1.73428	4.18784	3.69397	0.00206421	0.0114431
Tb1125.9.2800:mRNA	hypothetical protein, conserved	-1.41723	4.18702	-3.03624	0.00625058	0.0297359
Tb1125.10.4710:mRNA	proteasome subunit beta type-2, putative	3.4538	4.18141	3.71606	0.00201521	0.0112183
Tb1125.10.14800:mRNA	mitogen-activated protein kinase 9, putative	-1.5322	4.18005	-4.10417	0.00105839	0.0064238
Tb1125.10.7970:mRNA	Organic solute transporter Ostalpha, putative	-1.76858	4.17814	-5.12857	0.000220422	0.00165825
Tb1125.Tb09_rRNA_6:rRNA	M4 ribosomal RNA	-1.36909	4.17655	-3.01145	0.00652135	0.030866
Tb1125.8.6130:mRNA	hypothetical protein, conserved	-1.60628	4.17083	-6.08832	5.80047e-05	0.000540002
Tb1125.4.2100:mRNA	hypothetical protein	-1.75831	4.17043	-8.38027	3.83509e-06	6.38562e-05
Tb1125.8.5320:mRNA	hypothetical protein, conserved	1.47169	4.16877	4.23204	0.000863232	0.00543012
Tb1125.4.2230:mRNA	dolichyl-P-Man:GDP-Man1GlcNAc2-PP-dolichyl alpha-1,3-mannosyltransferase, putative	-2.07365	4.16682	-9.12065	1.79601e-06	3.80976e-05
Tb1125.Tb11.1010:mRNA	expression site-associated gene 9 (ESAG9), degenerate	2.24053	4.16285	6.42271	3.7527e-05	0.000378982
Tb1125.11.14800:mRNA	hypothetical protein, conserved	1.38106	4.15945	3.75124	0.00187806	0.010556
Tb1125.11.460:mRNA	predicted WD40 repeat protein	-1.36438	4.15825	-2.95346	0.00720202	0.0336928
Tb1125.7.3250:mRNA	expression site-associated gene 6 (ESAG6) protein, putative	2.22975	4.15782	7.87838	6.6107e-06	9.6119e-05
Tb1125.7.6880:mRNA	hypothetical protein, conserved	2.14592	4.15438	4.65836	0.000444733	0.00306302
Tb1125.8.6590:mRNA	Outer mitochondrial membrane transport complex protein/Glutathione S-transferase, C-terminal domain containing protein, putative	-2.06318	4.15264	-8.72668	2.67235e-06	4.97668e-05
Tb1125.11.12340:mRNA	predicted Zinc finger, C3HC4 type (RING finger) protein	-2.64126	4.15109	-13.6825	4.08272e-08	2.81727e-06
Tb1125.8.5680:mRNA	Pyridoxal-dependent decarboxylase conserved domain containing protein, putative	-1.52524	4.1432	-4.11151	0.00104603	0.00636786
Tb1125.11.2150:mRNA	hypothetical protein, conserved	-2.57342	4.14026	-12.1054	1.30737e-07	6.07811e-06
Tb1125.8.5420:mRNA	methyltransferase domain containing protein, putative	-1.43089	4.13655	-4.38281	0.000680744	0.00443575
Tb1125.9.11520:mRNA	hypothetical protein, conserved	-1.93913	4.13454	-3.56981	0.00253683	0.0135927
Tb1125.10.3740:mRNA	hypothetical protein, conserved	-1.34636	4.1325	-3.15151	0.00513459	0.02502
Tb1125.11.1350:mRNA	calcium uniporter protein, mitochondrial	-1.77673	4.12891	-7.52348	9.86942e-06	0.000131559
Tb1125.8.2940:mRNA	ER degradation-enhancing alpha-mannosidase-like protein 4, putative	-1.74552	4.12783	-7.53632	9.72493e-06	0.000130006
Tb1125.Tb11.v5.0831.1	kinesin motor domain containing protein, putative	-1.30384	4.11924	-3.25499	0.00430676	0.0214899
Tb1125.11.14810:mRNA	hypothetical protein, conserved	-1.90918	4.11589	-6.9605	1.91881e-05	0.000220095
Tb1125.8.1800:mRNA	Eukaryotic membrane protein family, putative	-2.66298	4.11339	-9.00769	2.01094e-06	4.08682e-05
Tb1125.8.7700:mRNA	amino acid transporter, putative	-1.49132	4.10713	-4.25564	0.000831552	0.00525916
Tb1125.10.9960:mRNA	hypothetical protein, conserved	-1.69241	4.10664	-6.74436	2.50152e-05	0.000272789
Tb1125.6.4060:mRNA	Eukaryotic protein of unknown function (DUF872), putative	-1.54333	4.10532	-5.17634	0.000205616	0.00156077
Tb1125.11.4560:mRNA	hypothetical protein, conserved	1.37217	4.10419	3.77186	0.00181544	0.0102849
Tb1125.7.5710:mRNA	hypothetical protein, conserved	-1.70118	4.10135	-5.32132	0.000166838	0.0013015
Tb1125.7.1890:mRNA	hypothetical protein, conserved	-2.47681	4.08775	-12.3614	1.07265e-07	5.44591e-06
Tb1125.10.4330:mRNA	2-oxoisovalerate dehydrogenase beta subunit, mitochondrial precursor, putative	-2.09053	4.08393	-9.2866	1.52546e-06	3.41892e-05
Tb1125.11.11075:mRNA	hypothetical protein	1.33245	4.08302	2.97663	0.00692173	0.0325502
Tb1125.11.1920:mRNA	hypothetical protein	-1.88658	4.08289	-5.42652	0.000143634	0.00114255
Tb1125.4.860:mRNA	hypothetical protein, conserved	-2.13622	4.08175	-7.89211	6.51046e-06	9.53207e-05
Tb1125.1.490:mRNA	hypothetical protein	2.25888	4.08164	5.1975	0.000199448	0.00152016
Tb1125.11.810:mRNA	hypothetical protein, conserved	-2.59069	4.08102	-13.3611	5.12315e-08	3.3055e-06
Tb1125.3.3820:mRNA	hypothetical protein, conserved	-1.88526	4.08068	-7.21359	1.41664e-05	0.000175026
Tb1125.10.6960:mRNA	hypothetical protein, conserved	-2.21664	4.07993	-7.19429	1.44956e-05	0.000178147
Tb1125.11.14260:mRNA	atypical dual specificity phosphatase, putative	-2.66056	4.07978	-12.2117	1.20387e-07	5.7954e-06
Tb1125.2.5260:mRNA	hypothetical protein, conserved	1.41185	4.079	2.76997	0.00986768	0.0440137
Tb1125.9.15350:mRNA	hypothetical protein, conserved	-2.04807	4.07729	-9.53562	1.1992e-06	2.92435e-05
Tb1125.4.630:mRNA	MICOS complex subunit MIC34	-1.30617	4.07468	-3.22393	0.00453975	0.0224355
Tb1125.Tb1.NT.24:ncRNA	Noncoding RNA, putative	3.54167	4.07339	12.6571	8.6026e-08	4.62004e-06
Tb1125.10.10700:mRNA	splicing factor Prp31	-1.68613	4.07305	-5.25397	0.000183781	0.00141584
Tb1125.7.3870:mRNA	hypothetical protein, conserved	-1.42973	4.07177	-2.68501	0.0114191	0.0498331
Tb1125.1.4710:mRNA	hypothetical protein, conserved	1.543	4.06747	3.63584	0.00227276	0.0123921
Tb1125.10.8640:mRNA	Galactose oxidase, central domain containing protein, putative	-2.44079	4.06596	-9.81528	9.20977e-07	2.41037e-05
Tb1125.5.4620:mRNA	expression site-associated gene 9 (ESAG9) protein, putative	2.756	4.06571	7.56287	9.44166e-06	0.000126401
Tb1125.11.8080:mRNA	btb/poz domain containing protein, putative	-1.72405	4.05623	-5.46018	0.000136956	0.0011017
Tb1125.6.2950:mRNA	hypothetical protein	-1.28514	4.05208	-2.76105	0.0100202	0.0444804
Tb1125.Tb11.v5.0452.1	GTPase activating protein, putative	-2.21122	4.05165	-8.96233	2.10357e-06	4.20093e-05
Tb1125.8.2980:mRNA	Bis(5'-adenosyl)-triphosphatase, putative	-1.75742	4.04944	-6.41393	3.79457e-05	0.000382379
Tb1125.4.330:mRNA	Cardiolipin-dependent protein 43kDa	-1.55945	4.04072	-4.1681	0.000955588	0.00594268
Tb1125.10.2050:mRNA	hypothetical protein, conserved	-1.80672	4.03997	-6.58884	3.03831e-05	0.000318971
Tb1125.9.13795:mRNA	kinetoplastid membrane protein 11-4	1.65233	4.03773	5.80956	8.43591e-05	0.000735944
Tb1125.11.11980:mRNA	cytoskeleton-associated protein 15	1.73309	4.03624	5.02053	0.000258262	0.00191501
Tb1125.5.4560:mRNA	guanine deaminase, putative	-1.61367	4.03383	-4.11631	0.00103802	0.00634074
Tb1125.9.780:mRNA	hypothetical protein	2.4602	4.02593	5.7958	8.59959e-05	0.000748116
Tb1125.11.3110:mRNA	hypothetical protein, conserved	-1.50024	4.02538	-3.16226	0.00504152	0.024679
Tb1125.8.3640:mRNA	JAB1/Mov34/MPN/PAD-1 ubiquitin protease, putative	-1.36726	4.02311	-2.90111	0.00787822	0.0363981
Tb1125.10.8740:mRNA	hypothetical protein	-2.59635	4.0231	-14.2194	2.82353e-08	2.2615e-06
Tb1125.3.3420:mRNA	hypothetical protein, point mutation	2.13597	4.02231	4.77277	0.000373825	0.00262724
Tb1125.4.470:mRNA	snoRNP protein GAR1, putative	1.89447	4.01018	7.02763	1.76914e-05	0.00020572
Tb1125.10.12550:mRNA	hypothetical protein, conserved	-2.35666	4.00986	-11.3724	2.35207e-07	9.37902e-06
Tb1125.7.950:mRNA	Polycystin cation channel, putative	-2.2713	4.00811	-10.1544	6.73983e-07	2.00063e-05
Tb1125.8.660:mRNA	Sel1 repeat, putative	-1.6807	4.00757	-5.10956	0.000226623	0.00170215
Tb1125.10.6380:mRNA	ring finger containing protein	-1.78717	4.00708	-6.67602	2.72359e-05	0.000292542
Tb1125.2.5710:mRNA	hypothetical protein	1.89138	4.00497	5.51395	0.000126975	0.00103303
Tb1125.10.15800:mRNA	actin related protein 2, putative	-1.86505	3.99231	-6.67374	2.73139e-05	0.000292926
Tb1125.7.3820:mRNA	hypothetical protein, conserved	-3.26824	3.9902	-17.7142	3.37338e-09	4.23541e-07
Tb1125.11.4450:mRNA	ALBA-Domain Protein	1.57294	3.98562	4.3113	0.000761607	0.0048767
Tb1125.11.8165:mRNA	hypothetical protein	1.80481	3.98395	4.74334	0.00039078	0.00272783
Tb1125.10.7670:mRNA	Protein of unknown function (DUF2962), putative	1.56165	3.97518	4.56676	0.00051167	0.00345991
Tb1125.11.2960:mRNA	hypothetical protein, conserved	1.58969	3.97148	3.29215	0.00404408	0.020354
Tb1125.11.16680:mRNA	tRNA pseudouridine synthase D (TruD), putative	-1.47649	3.96901	-3.31152	0.00391372	0.0197878
Tb1125.10.13680:mRNA	lipase domain protein, putative	-1.78607	3.96694	-5.41437	0.000146127	0.00115941
Tb1125.8.2130:mRNA	cyclic nucleotide-binding domain containing protein, putative	-3.04289	3.96573	-14.2005	2.86248e-08	2.27171e-06
Tb1125.10.15200:mRNA	Predicted coiled-coil domain-containing protein (DUF2360), putative	-1.50919	3.96426	-4.29391	0.000782767	0.00498129
Tb1125.10.5040:mRNA	chaperone protein DnaJ, putative	-1.42187	3.96198	-3.19379	0.00477828	0.0234677
Tb1125.4.990:mRNA	hypothetical protein, conserved	-1.45584	3.96116	-2.8435	0.00869686	0.0395897
Tb1125.4.4000:mRNA	amino acid transporter, putative	-1.51904	3.96115	-3.5959	0.00242873	0.0131118
Tb1125.5.950:mRNA	monothiol glutaredoxin, putative	-1.83412	3.95966	-6.27909	4.516e-05	0.000439812
Tb1125.11.7720.1	Gp63-1 surface protease homolog, putative	-1.50955	3.95945	-3.15576	0.00509764	0.0249013
Tb1125.6.4050:mRNA	zinc finger ccch domain-containing protein 14	-1.44185	3.95859	-3.37136	0.00353763	0.0181342
Tb1125.Tb11.v5.0333.1	THT1 - hexose transporter, putative, fragment	-1.72277	3.95601	-6.65556	2.79415e-05	0.000298396
Tb1125.11.540.1	ABC transporter, mitochondrial, putative	-2.41846	3.956	-6.17392	5.18296e-05	0.000491376
Tb1125.2.4870:mRNA	kinetoplastid-specific dual specificity phosphatase, putative	-2.05243	3.94902	-6.64418	2.83438e-05	0.000301652
Tb1125.Tb05.5K5.200:mRNA	guanine deaminase, putative	-1.48791	3.94829	-3.68508	0.00209473	0.0116053
Tb1125.11.6640:mRNA	cytochrome b5, putative	-2.30272	3.94392	-7.17782	1.47826e-05	0.000179771
Tb1125.11.11965:mRNA	cytoskeleton-associated protein, putative	1.81255	3.93912	5.48671	0.000131931	0.00106682
Tb1125.11.7000:mRNA	hypothetical protein, conserved	2.29589	3.9339	4.36138	0.000704275	0.00456305
Tb1125.4.4350:mRNA	emp24/gp25L/p24 family/GOLD, putative	1.63809	3.93311	4.08315	0.0010947	0.00660019
Tb1125.10.4420:mRNA	hypothetical protein	1.49957	3.92977	2.98408	0.00683403	0.0322146
Tb1125.3.3500:mRNA	hypothetical protein, conserved	-1.55699	3.92968	-3.64788	0.00222783	0.0122117
Tb1125.5.1390:mRNA	64 kDa invariant surface glycoprotein	1.4235	3.92769	2.98152	0.00686405	0.0323326
Tb1125.8.5340:mRNA	hypothetical protein	1.43057	3.92269	3.09454	0.0056582	0.0272668
Tb1125.5.1670:mRNA	hypothetical protein, conserved	-3.08382	3.92261	-18.4055	2.32044e-09	3.3168e-07
Tb1125.7.3030:mRNA	hypothetical protein, conserved	-2.81627	3.92244	-13.3702	5.09178e-08	3.3055e-06
Tb1125.Tb11.v5.0449.1	Variant Surface Glycoprotein, putative	2.25492	3.92165	5.15809	0.000211192	0.00160048
Tb1125.8.6440:mRNA	RNA-binding protein, putative	2.54569	3.92055	7.23768	1.37746e-05	0.000172015
Tb1125.10.4230:mRNA	hypothetical protein, conserved	-1.48645	3.92002	-3.34337	0.00370869	0.0188704
Tb1125.11.690:mRNA	hypothetical protein, conserved	-2.14953	3.91723	-9.66977	1.05567e-06	2.68784e-05
Tb1125.4.2830:mRNA	hypothetical protein, conserved	2.17746	3.91344	8.30024	4.17608e-06	6.7832e-05
Tb1125.8.7320:mRNA	variant surface glycoprotein (VSG)-related, putative	3.07266	3.91231	8.58357	3.10352e-06	5.48189e-05
Tb1125.7.2990:mRNA	LSU ribosomal protein, mitochondrial, putative	-2.85061	3.91133	-13.0519	6.4067e-08	3.8905e-06
Tb1125.11.850:mRNA	Atypical serine/threonine protein kinase BUD32, putative	-1.40709	3.90815	-3.54582	0.00264009	0.0140648
Tb1125.10.4350:mRNA	hypothetical protein	1.85136	3.90629	4.79705	0.000360337	0.00254061
Tb1125.6.3700:mRNA	peptidyl-tRNA hydrolase PTH2, putative	-1.59677	3.90458	-5.67579	0.000101353	0.000859969
Tb1125.3.560:mRNA	expression site-associated gene 11 (ESAG11) protein, putative	1.62165	3.90376	2.90247	0.00786	0.0363501
Tb1125.6.3320:mRNA	ferric reductase transmembrane protein, putative	-1.78947	3.90279	-5.61461	0.000110319	0.000922569
Tb1125.9.8680:mRNA	cytochrome c oxidase assembly factor, putative	-1.28923	3.9012	-3.08012	0.00579917	0.0278306
Tb1125.10.6540:mRNA	kinetoplastid-specific phospho-protein phosphatase, putative	-1.51503	3.89368	-4.09304	0.00107746	0.00651315
Tb1125.10.10290:mRNA	hypothetical protein, conserved	2.16675	3.88075	7.45352	1.06991e-05	0.000140601
Tb1125.11.12590:mRNA	Der1-like family, putative	-1.53041	3.87881	-3.58174	0.00248663	0.0133777
Tb1125.9.11760.1:mRNA	DNA repair protein RAD2, putative	-1.35121	3.87389	-2.89309	0.00798732	0.0367741
Tb1125.8.2990:mRNA	5-formyltetrahydrofolate cyclo-ligase family, putative	-2.16079	3.8707	-8.85305	2.34901e-06	4.54679e-05
Tb1125.7.4930:mRNA	ribonuclease H1	-1.7337	3.86966	-5.23314	0.000189385	0.0014554
Tb1125.Tb10.v4.0042:mRNA	hypothetical protein	1.41352	3.86783	2.88101	0.00815469	0.0374704
Tb1125.5.1940:mRNA	hypothetical protein, conserved	1.84091	3.86259	7.69986	8.07301e-06	0.000111285
Tb1125.7.6680:mRNA	STE/STE11 serine/threonine-protein kinase, putative	1.90063	3.86147	3.82335	0.00166845	0.00956884
Tb1125.11.10130:mRNA	hypothetical protein, conserved	-1.71661	3.85989	-5.47695	0.000133757	0.0010797
Tb1125.2.4680:mRNA	hypothetical protein, conserved	-1.80056	3.85932	-5.62658	0.000108501	0.000912292
Tb1125.3.2640:mRNA	hypothetical protein, conserved	-1.88428	3.85135	-5.58912	0.000114303	0.000949055
Tb1125.11.2250:mRNA	conserved protein, unknown function	1.81343	3.85096	6.00592	6.47251e-05	0.00058966
Tb1125.2.4750:mRNA	hypothetical protein, conserved	-3.64423	3.84876	-18.5765	2.12545e-09	3.22036e-07
Tb1125.9.7070:mRNA	exosome complex exonuclease RRP40	-1.45844	3.84556	-2.87751	0.00820379	0.0376774
Tb1125.9.4940:mRNA	presenilin-like aspartic peptidase, putative	-2.01085	3.84515	-8.31513	4.1101e-06	6.69946e-05
Tb1125.Tb11.v5.0732.1	hexokinase, putative	1.94134	3.84484	5.43162	0.000142603	0.00113727
Tb1125.11.8110:mRNA	hypothetical protein, conserved	-1.74123	3.84474	-5.75486	9.09066e-05	0.000785687
Tb1125.9.13785:mRNA	kinetoplastid membrane protein 11-5	1.91642	3.84283	6.96499	1.90839e-05	0.00021917
Tb1125.Tb2.NT.1:ncRNA	Noncoding RNA, putative	2.51775	3.8386	6.95075	1.94249e-05	0.000221444
Tb1125.9.5390:mRNA	hypothetical protein, conserved	2.00518	3.8386	6.07408	5.91127e-05	0.000547028
Tb1125.11.9070:mRNA	palmitoyl acyltransferase 4, putative	-1.78198	3.83104	-6.02622	6.29951e-05	0.000578919
Tb1125.8.1650:mRNA	Protein Associated with Differentiation, putative	-1.37097	3.82657	-2.81257	0.00917129	0.0413643
Tb1125.11.9540:mRNA	hypothetical protein, conserved	1.521	3.82417	4.27902	0.000801383	0.00508235
Tb1125.2.4900:mRNA	hypothetical protein, conserved	-3.72477	3.81065	-22.7261	2.93868e-10	1.45875e-07
Tb1125.10.10300:mRNA	hypothetical protein, conserved	-1.5734	3.80984	-4.88025	0.00031804	0.00229419
Tb1125.2.4230:mRNA	NUP-1 protein, putative	2.62574	3.80435	4.92854	0.000296274	0.00216066
Tb1125.10.15340:mRNA	hypothetical protein	1.35749	3.80241	2.88767	0.0080619	0.0370808
Tb1125.11.2170:mRNA	hypothetical protein, conserved	-2.26132	3.80187	-8.81533	2.44096e-06	4.6904e-05
Tb1125.8.7240:mRNA	hypothetical protein, conserved	2.18766	3.80117	8.27378	4.2959e-06	6.94143e-05
Tb1125.11.10780:mRNA	Voltage-dependent anion channel, putative	1.82122	3.79562	7.45707	1.06545e-05	0.000140214
Tb1125.11.6290:mRNA	HIT zinc finger, putative	-1.73193	3.794	-5.61495	0.000110266	0.000922569
Tb1125.10.14590:mRNA	Protein of unknown function (DUF1279), putative	-1.56839	3.79058	-3.84201	0.00161817	0.00929772
Tb1125.8.6700:mRNA	hypothetical protein, conserved	-1.83224	3.78599	-4.96219	0.00028153	0.00207266
Tb1125.10.10220:mRNA	procyclin-associated gene 2 (PAG2) protein	2.46172	3.78322	9.25062	1.58047e-06	3.48791e-05
Tb1125.11.420:mRNA	Fcf2 pre-rRNA processing, putative	-1.52026	3.77866	-4.09679	0.00107099	0.00649094
Tb1125.9.13860:mRNA	kinetoplastid membrane protein 11-2	1.77893	3.7786	6.68783	2.68374e-05	0.00028893
Tb1125.11.15300:mRNA	hypothetical protein, conserved	-1.81636	3.77775	-4.38375	0.000679756	0.00443512
Tb1125.10.12150:mRNA	hypothetical protein, conserved	-1.57732	3.77729	-4.85582	0.000329881	0.00236674
Tb1125.4.4690:mRNA	hypothetical protein, conserved	1.33626	3.7672	3.25261	0.00432416	0.0215651
Tb1125.2.2500:mRNA	hypothetical protein, conserved	-1.56439	3.76496	-3.74457	0.00189882	0.0106533
Tb1125.2.3310:mRNA	65 kDa invariant surface glycoprotein	1.7277	3.7621	4.54254	0.000531131	0.00358109
Tb1125.3.670:mRNA	hypothetical protein	-1.39583	3.76089	-3.28831	0.0040704	0.0204643
Tb1125.Tb8.NT.99:ncRNA	Noncoding RNA, putative	1.94311	3.75919	4.37791	0.000686018	0.00446031
Tb1125.2.2830:mRNA	hypothetical protein, conserved	-2.23957	3.75776	-11.4723	2.16684e-07	8.79133e-06
Tb1125.3.3920:mRNA	Aurora kinase 2, putative	-2.06862	3.757	-8.07262	5.33824e-06	8.23881e-05
Tb1125.2.1460:mRNA	hypothetical protein, conserved	1.56217	3.7544	2.68472	0.011425	0.0498355
Tb1125.8.2470:mRNA	hypothetical protein, conserved	1.35716	3.75134	2.93463	0.00743814	0.0346578
Tb1125.3.5480:mRNA	hypothetical protein, conserved	-1.76594	3.75059	-5.60783	0.000111363	0.000930462
Tb1125.9.6960:mRNA	hypothetical protein, conserved	-1.4227	3.74774	-3.28596	0.00408668	0.020524
Tb1125.10.7400:mRNA	predicted zinc finger protein	-2.38256	3.73727	-11.144	2.84384e-07	1.05689e-05
Tb1125.1.570:mRNA	Histone-lysine N-methyltransferase, H3 lysine-76 specific	-1.34257	3.72481	-3.68251	0.00210365	0.0116409
Tb1125.7.2200:mRNA	mitochondrial import inner membrane translocase subunit tim9	1.82042	3.709	4.10411	0.00105853	0.0064238
Tb1125.8.1920:mRNA	histone-lysine n-methyltransferase	-2.34722	3.70717	-8.14782	4.92011e-06	7.69574e-05
Tb1125.11.9030:mRNA	cation transporter, putative	-1.94369	3.70446	-7.51378	9.98018e-06	0.000132845
Tb1125.8.5810:mRNA	mitochondrial carrier protein	-1.82941	3.70113	-5.80566	8.48101e-05	0.000739184
Tb1125.10.10810:mRNA	adenosine deaminase-like protein	-1.75068	3.69989	-5.6931	9.89609e-05	0.000841983
Tb1125.10.4020:mRNA	hypothetical protein, conserved	-1.38286	3.69773	-3.92365	0.00141646	0.00825101
Tb1125.5.2750:mRNA	Alpha/beta hydrolase family, putative	-2.76922	3.69608	-8.48882	3.42313e-06	5.91157e-05
Tb1125.10.6670:mRNA	dynein light chain, putative	-1.72785	3.69272	-6.52659	3.28693e-05	0.000339321
Tb1125.8.3210:mRNA	hypothetical protein, conserved	-1.95857	3.69157	-7.66104	8.43563e-06	0.00011492
Tb1125.6.815:mRNA	hypothetical protein	1.40788	3.68945	2.92147	0.00760785	0.0353599
Tb1125.11.14030:mRNA	cyclin 9	-2.37245	3.68547	-12.4367	1.01262e-07	5.19792e-06
Tb1125.9.3930:mRNA	hypothetical protein, conserved	-1.45113	3.68291	-4.20663	0.000898747	0.00563826
Tb1125.10.8680:mRNA	hypothetical protein, conserved	-1.75247	3.68165	-7.76666	7.48802e-06	0.000105092
Tb1125.10.8970:mRNA	kinetoplast-associated protein 4 isoform 2	1.77261	3.68043	4.76479	0.0003783	0.00265267
Tb1125.11.9430:mRNA	TFIIH basal transcription factor subunit	-2.03086	3.67653	-10.1063	7.04085e-07	2.03157e-05
Tb1125.10.6390:mRNA	hypothetical protein, conserved	-1.50032	3.67095	-3.40058	0.00336775	0.0173832
Tb1125.8.6080:mRNA	Glycerophosphoryl diester phosphodiesterase family, putative	-1.27506	3.65773	-2.85578	0.00851555	0.0388977
Tb1125.4.4860:mRNA	amino acid transporter 8, putative	-1.78734	3.65383	-4.03654	0.00117994	0.00703197
Tb1125.2.2860:mRNA	hypothetical protein, conserved	-1.80674	3.64089	-5.51765	0.000126315	0.00102857
Tb1125.3.2400:mRNA	palmitoyl acyltransferase 10, putative	-2.0447	3.63707	-7.72453	7.85163e-06	0.000109206
Tb1125.9.9170:mRNA	hypothetical protein, conserved	-1.86458	3.63521	-6.02055	6.34739e-05	0.000581593
Tb1125.9.10360:mRNA	Cytosolic iron-sulfur protein assembly 2A, putative	-1.68414	3.63143	-4.13672	0.00100468	0.00616542
Tb1125.10.16180:mRNA	hypothetical protein, conserved	-1.63991	3.62551	-5.18148	0.000204089	0.00155044
Tb1125.3.3430:mRNA	hypothetical protein, conserved	1.68127	3.62429	3.35746	0.00362159	0.018488
Tb1125.Tb11.02.5050b.1	protein kinase, putative	1.59411	3.59136	2.87248	0.008275	0.0379295
Tb1125.Tb11.0310:mRNA	hypothetical protein	-1.96371	3.59134	-8.63139	2.94814e-06	5.26754e-05
Tb1125.11.14500:mRNA	Pseudokinase, putative	-1.74412	3.58573	-5.54464	0.000121626	0.000998258
Tb1125.6.2040:mRNA	nitrate reductase, putative	-1.69234	3.58241	-3.79235	0.00175537	0.00997503
Tb1125.11.12040:mRNA	Cytochrome c oxidase component, putative	1.3237	3.56956	2.8286	0.00892232	0.0404377
Tb1125.5.680.2:mRNA	hypothetical protein, conserved	-7.38365	3.56386	-3.78352	0.00205972	0.0114253
Tb1125.5.3760:mRNA	meiotic recombination protein SPO11, putative	-1.69359	3.56052	-4.9061	0.000306005	0.0022229
Tb1125.Tb11.1190:mRNA	hypothetical protein	2.23522	3.55945	3.08325	0.00577361	0.0277366
Tb1125.10.150.2:mRNA	hypothetical protein, conserved	-3.0555	3.55489	-6.37998	3.9727e-05	0.000396034
Tb1125.5.600:mRNA	hypothetical protein, conserved	2.99643	3.55178	9.97581	7.94475e-07	2.19687e-05
Tb1125.11.1600:mRNA	tatD related deoxyribonuclease, putative	-1.83667	3.55023	-7.49446	1.02045e-05	0.000135443
Tb1125.11.16900.1	hypothetical protein	-1.96733	3.54986	-8.38255	3.82589e-06	6.38174e-05
Tb1125.1.520:mRNA	variant surface glycoprotein, fragment	1.67322	3.54949	5.37761	0.00015396	0.00121512
Tb1125.5.4140:mRNA	ZIP Zinc transporter, putative	-1.58693	3.54459	-4.0847	0.00109198	0.00658805
Tb1125.4.790:mRNA	hypothetical protein, conserved	-2.20662	3.54333	-9.15279	1.73987e-06	3.71611e-05
Tb1125.5.3740:mRNA	RING-H2 zinc finger, putative	1.47931	3.53534	3.31011	0.00392303	0.0198092
Tb1125.11.16840.2	hypothetical protein, conserved	-1.58027	3.53494	-3.36449	0.00357888	0.0183203
Tb1125.8.920:mRNA	ubiquitin-conjugating enzyme E2, putative	-1.39649	3.52002	-3.3148	0.00389208	0.0196957
Tb1125.6.2180.1:mRNA	Mitochondrial SSU ribosomal protein, putative	-2.95713	3.51992	-3.57902	0.00251171	0.0134814
Tb1125.Tb8.NT.18:ncRNA	Noncoding RNA, putative	2.04631	3.51108	4.90232	0.000307764	0.00223219
Tb1125.8.5550:mRNA	hypothetical protein, conserved	-1.99573	3.50477	-6.46636	3.54864e-05	0.000362711
Tb1125.11.10140:mRNA	hypothetical protein, conserved	-2.71182	3.49608	-10.212	6.40064e-07	1.92454e-05
Tb1125.11.13720:mRNA	hypothetical protein	-1.62522	3.49396	-4.73936	0.000393135	0.00274015
Tb1125.11.2710:mRNA	Cell division cycle 45	1.61511	3.48731	3.47117	0.00299122	0.0156472
Tb1125.Tb11.v5.0489.1	retrotransposon hot spot (RHS) protein, putative	1.68735	3.47605	4.13934	0.00100049	0.00615779
Tb1125.11.15270:mRNA	phosphopantetheine adenylyltransferase, putative	-1.54874	3.47482	-4.44893	0.000614015	0.00406906
Tb1125.Tb09.v4.0152:mRNA	hypothetical protein	1.86486	3.46191	6.71588	2.59163e-05	0.000281295
Tb1125.7.2690:mRNA	hypothetical protein, conserved	-2.94951	3.44475	-9.04807	1.93275e-06	3.98691e-05
Tb1125.10.7900:mRNA	hypothetical protein, conserved	-2.57367	3.44228	-9.97797	7.92156e-07	2.19687e-05
Tb1125.3.2860:mRNA	hypothetical protein, conserved	-1.72313	3.44028	-5.45666	0.000137638	0.00110527
Tb1125.10.1390:mRNA	Hypoxanthine-guanine-xanthine phosphoribosyltransferase	1.52849	3.43812	4.28888	0.000789009	0.00501318
Tb1125.11.12870:mRNA	hypothetical protein, conserved	-1.81739	3.43756	-7.13687	1.55187e-05	0.000187495
Tb1125.10.15820:mRNA	hypothetical protein, conserved	-1.56071	3.43432	-4.81776	0.000349272	0.00247717
Tb1125.Tb11.v5.0540.1	amino acid transporter 8, putative	-1.5632	3.43014	-2.83052	0.00889303	0.0403443
Tb1125.11.12450.1	Bardet-Biedl syndrome 8 protein	-2.55892	3.42494	-12.711	8.2356e-08	4.501e-06
Tb1125.10.14120:mRNA	hypothetical protein	-2.46359	3.4185	-8.66639	2.84413e-06	5.18134e-05
Tb1125.8.6610:mRNA	hypothetical protein, conserved	-1.54012	3.40568	-4.11332	0.00104299	0.00636478
Tb1125.11.1670:mRNA	cysteine desulfurase	-1.95203	3.40142	-7.44802	1.07668e-05	0.000141291
Tb1125.9.7880:mRNA	hypothetical protein, conserved	2.84653	3.40105	7.10767	1.60886e-05	0.00019115
Tb1125.11.14510:mRNA	hypothetical protein	-1.76156	3.39948	-7.09077	1.63979e-05	0.000193342
Tb1125.Tb11.v5.0833.1	kinesin, putative	1.80246	3.39446	3.30829	0.00393532	0.0198604
Tb1125.7.4440:mRNA	NAD dependent epimerase/dehydratase family, putative	-1.69085	3.39422	-4.71216	0.00040969	0.00284274
Tb1125.2.1140:mRNA	retrotransposon hot spot protein 3 (RHS3), interrupted	2.52086	3.39056	6.47302	3.5202e-05	0.000360597
Tb1125.11.770.2:mRNA	hypothetical protein, conserved	1.78137	3.39021	4.4247	0.000637635	0.00419762
Tb1125.8.4710:mRNA	amino acid transporter, putative	-2.04942	3.38566	-8.67938	2.80558e-06	5.14135e-05
Tb1125.1.5160:mRNA	hypothetical protein	3.37558	3.38493	7.3122	1.26596e-05	0.000160245
Tb1125.3.3910:mRNA	DNA-directed RNA polymerase III subunit RPC6	-1.41507	3.38215	-3.50158	0.00284268	0.0149433
Tb1125.Tb11.0870:mRNA	hypothetical protein	-2.18944	3.37745	-10.7586	3.94735e-07	1.36846e-05
Tb1125.5.2190:mRNA	META domain/Domain of unknown function (DUF1935), putative	-2.10075	3.37562	-8.44832	3.56929e-06	6.10724e-05
Tb1125.11.11150:mRNA	U5 snRNP-specific 40 kDa protein	-1.58542	3.37138	-3.31825	0.00386948	0.0196027
Tb1125.5.2220:mRNA	META domain/Domain of unknown function (DUF1935), putative	-2.11484	3.3691	-8.56381	3.16262e-06	5.56514e-05
Tb1125.4.4080:mRNA	C-5 sterol desaturase, putative	-1.51453	3.3674	-2.83517	0.00882222	0.0400622
Tb1125.6.2360:mRNA	adenosine kinase, putative	-2.23991	3.36367	-8.27209	4.30377e-06	6.94207e-05
Tb1125.3.3610:mRNA	peroxisomal targeting signal 2 receptor, putative	-1.7127	3.36095	-3.85635	0.00158069	0.00909364
Tb1125.4.480:mRNA	Cullin binding, putative	-1.92822	3.35868	-5.00441	0.000264488	0.00195494
Tb1125.10.10600:mRNA	ARP2/3 complex 16kDa subunit, putative	2.33518	3.35579	7.04141	1.74033e-05	0.000203465
Tb1125.11.15730:mRNA	cyclic nucleotide-binding domain containing protein, putative	-1.83603	3.35374	-4.8006	0.000358415	0.00253256
Tb1125.6.2300:mRNA	adenosine kinase, putative	-1.50657	3.3531	-3.38043	0.00348399	0.0179036
Tb1125.5.2250:mRNA	META domain/Domain of unknown function (DUF1935), putative	-2.07348	3.34329	-7.68513	8.20878e-06	0.000112656
Tb1125.11.7695:mRNA	hypothetical protein, conserved	-2.49825	3.3397	-12.1215	1.29102e-07	6.07811e-06
Tb1125.9.860:mRNA	variant surface glycoprotein (VSG), putative	1.39335	3.3342	2.74428	0.0103131	0.0455506
Tb1125.11.8910:mRNA	NADH-ubiquinone oxidoreductase B16.6 subunit	-1.37899	3.33225	-2.85295	0.00855695	0.0390484
Tb1125.Tb11.v5.0381.1	hypothetical protein, conserved	1.63631	3.32628	2.8695	0.00831738	0.0381049
Tb1125.10.6530:mRNA	Dolichyl-P-Man:Man(5)GlcNAc(2)-PP-dolichyl alpha-1,3-mannosyltransferase	-2.29462	3.32499	-8.03892	5.53891e-06	8.45025e-05
Tb1125.11.9020:mRNA	cation transporter, putative	-2.24281	3.32415	-12.0423	1.37317e-07	6.19325e-06
Tb1125.10.8730:mRNA	ABC1 family, putative	-2.02993	3.32048	-4.8351	0.00034032	0.00243599
Tb1125.5.280:mRNA	retrotransposon hot spot protein 3 (RHS3), interrupted, degenerate	1.35852	3.31896	2.86772	0.00834271	0.0381645
Tb1125.8.7170:mRNA	inositol polyphosphate 1-phosphatase, putative	-2.41533	3.31854	-10.1417	6.81862e-07	2.01757e-05
Tb1125.10.2120:mRNA	U1 small nuclear ribonucleoprotein C, putative	-2.17879	3.30944	-6.61637	2.93516e-05	0.000311425
Tb1125.10.9480:mRNA	expression site-associated gene 3 (ESAG3) protein, putative	2.3382	3.30756	8.80392	2.46963e-06	4.72126e-05
Tb1125.3.3560:mRNA	U-box domain containing protein, putative	-2.23512	3.30318	-3.01852	0.00644937	0.0305564
Tb1125.3.1470:mRNA	variant surface glycoprotein (VSG)-related, putative	1.60403	3.28315	2.70733	0.0109896	0.0482081
Tb1125.Tb11.v5.0669.1	zinc carboxypeptidase, putative	4.12845	3.28275	9.0952	1.85977e-06	3.88296e-05
Tb1125.11.13150:mRNA	UEV domain/Zinc finger, C3HC4 type (RING finger), putative	-1.42381	3.2806	-2.78803	0.00956632	0.0428134
Tb1125.Tb11.v5.0511.1	Gp63-3 surface protease homolog, putative	-1.77783	3.27569	-5.59422	0.000113493	0.000944015
Tb1125.Tb11.v5.0476.1	Variant Surface Glycoprotein, putative	1.48196	3.27282	3.07172	0.00588299	0.0281311
Tb1125.4.4130.1:mRNA	Flagellar-associated protein 59, putative	3.96293	3.27261	9.82804	9.16736e-07	2.41037e-05
Tb1125.4.5150:mRNA	hypothetical protein, conserved	1.83464	3.27237	6.9986	1.83223e-05	0.000211469
Tb1125.Tb11.v5.0652.1	protein kinase, putative	2.50966	3.27157	6.39688	3.88031e-05	0.000387239
Tb1125.6.5180:mRNA	retrotransposon hot spot protein 4 (RHS4), interrupted	1.45734	3.26313	2.85173	0.00857487	0.0391038
Tb1125.8.2300:mRNA	Cardiolipin-dependent protein 25kDa	-1.4132	3.25717	-2.8164	0.00911128	0.0411825
Tb1125.11.7360:mRNA	palmitoyl acyltransferase 9, putative	-1.95156	3.25615	-8.08334	5.2761e-06	8.17004e-05
Tb1125.11.770.1:mRNA	hypothetical protein, conserved	-4.30625	3.2558	-11.2665	2.59447e-07	1.00022e-05
Tb1125.11.2980:mRNA	hypothetical protein, conserved	-1.84165	3.25298	-4.73982	0.000392868	0.00274015
Tb1125.3.4810.1:mRNA	dna replication complex gins protein sld5	-1.95863	3.25248	-7.8816	6.58652e-06	9.59174e-05
Tb1125.4.1570:mRNA	hypothetical protein, conserved	-1.57011	3.24794	-3.57902	0.00249795	0.0134153
Tb1125.1.630:mRNA	histone chaperone ASF1A	2.11342	3.24636	7.42934	1.10028e-05	0.00014387
Tb1125.10.8790:mRNA	OTU-like cysteine protease, putative	-1.52031	3.2401	-4.38178	0.000681841	0.00443937
Tb1125.11.10470:mRNA	hypothetical protein, conserved	-1.78787	3.23934	-6.20471	4.9761e-05	0.000474671
Tb1125.1.3820:mRNA	ATP synthase subunit, putative	1.47938	3.23718	3.59818	0.00241953	0.0130697
Tb1125.5.4640:mRNA	hypothetical protein, conserved	2.04061	3.22299	5.03403	0.000253195	0.00188044
Tb1125.8.2790:mRNA	acetyl-CoA synthetase, truncated	1.37972	3.22116	3.07664	0.00583376	0.0279781
Tb1125.9.5220:mRNA	conserved protein	1.41997	3.21607	2.71681	0.0108117	0.0475398
Tb1125.Tb10.NT.148:ncRNA	Noncoding RNA, putative	1.54487	3.2105	4.65062	0.000449941	0.00308973
Tb1125.3.5670:mRNA	hypothetical protein	1.82973	3.20876	4.35206	0.000714365	0.00460594
Tb1125.10.13930:mRNA	phosphatidic acid phosphatase, putative	-2.20985	3.19495	-4.71937	0.000405325	0.00281666
Tb1125.10.15090:mRNA	hypothetical protein, conserved	-1.72506	3.18693	-4.8344	0.000340653	0.00243649
Tb1125.5.3770:mRNA	hypothetical protein, conserved	-4.80782	3.18327	-22.3965	3.43088e-10	1.45875e-07
Tb1125.5.296b:mRNA	hypothetical protein	2.97279	3.15843	6.16287	5.26719e-05	0.000497332
Tb1125.8.3240:mRNA	lathosterol oxidase, putative	-2.03721	3.15319	-5.56665	0.000117949	0.000974966
Tb1125.11.11930.2	SelR domain containing protein, putative	2.39811	3.15131	6.63534	2.86666e-05	0.000304739
Tb1125.9.1420:mRNA	hypothetical protein, conserved	-1.68886	3.14653	-5.4342	0.000142078	0.00113601
Tb1125.11.4930:mRNA	Phosducin, putative	-1.95436	3.14488	-6.43725	3.68302e-05	0.000373569
Tb1125.8.5440:mRNA	flagellar calcium-binding 24 kDa protein	-2.05864	3.14024	-8.86432	2.32223e-06	4.53274e-05
Tb1125.2.3290:mRNA	65 kDa invariant surface glycoprotein	1.97188	3.13625	6.50161	3.39293e-05	0.000348714
Tb1125.Tb9.NT.34:ncRNA	Noncoding RNA, putative	-1.93649	3.13496	-4.76344	0.000379085	0.00265617
Tb1125.Tb11.v5.0581.1	Sec8 exocyst complex component specific domain/Invariant surface glycoprotein, putative	-2.8898	3.12276	-5.39037	0.000151485	0.00119885
Tb1125.1.5080:mRNA	expression site-associated gene 9 (ESAG9) protein, putative	2.07244	3.11503	5.97337	6.76104e-05	0.000612847
Tb1125.10.7590:mRNA	hypothetical protein, conserved	-2.54818	3.11201	-11.4116	2.27789e-07	9.16184e-06
Tb1125.4.1070:mRNA	Mitochondrial ribosomal protein L13	-1.85759	3.11151	-5.57193	0.000117076	0.000969475
Tb1125.11.14995:mRNA	hypothetical protein	1.36199	3.09674	3.24324	0.00439343	0.0218402
Tb1125.4.690:mRNA	geranylgeranyl transferase type II beta subunit, putative	-2.56159	3.08835	-11.235	2.6359e-07	1.00369e-05
Tb1125.10.6280:mRNA	N-terminal glutamine amidase, putative	-1.87666	3.0883	-5.27311	0.000178788	0.00138196
Tb1125.4.570:mRNA	Replication factor-A C terminal domain containing protein, putative	-1.33905	3.06982	-2.68617	0.0113964	0.0497574
Tb1125.9.760:mRNA	hypothetical protein	2.29166	3.05635	8.72658	2.67287e-06	4.97668e-05
Tb1125.6.710:mRNA	dephospho-CoA kinase, putative	-1.41713	3.04021	-2.8019	0.009341	0.0419946
Tb1125.Tb11.v5.0710.1	Gp63-1 surface protease homolog, putative	-2.68429	3.03635	-10.0251	7.587e-07	2.12963e-05
Tb1125.4.4630:mRNA	hypothetical protein, conserved	1.52077	3.03495	3.75825	0.00185654	0.0104667
Tb1125.5.1430:mRNA	64 kDa invariant surface glycoprotein	1.86306	3.03299	5.16361	0.000209459	0.00158864
Tb1125.3.1520:mRNA	variant surface glycoprotein (VSG)-related, putative	1.6935	3.03164	3.19372	0.00477892	0.0234677
Tb1125.10.4960:mRNA	hypothetical protein	-2.88912	3.02649	-13.0358	6.48288e-08	3.9112e-06
Tb1125.10.6870:mRNA	short-chain dehydrogenase, putative	-1.88151	3.01926	-7.14644	1.53427e-05	0.000185853
Tb1125.10.8750:mRNA	GTPase activating protein, putative	-1.51374	3.00293	-2.94744	0.00727667	0.0340151
Tb1125.10.11700:mRNA	guanylate kinase, putative	-1.38714	2.99415	-3.53852	0.00267247	0.0141885
Tb1125.10.700:mRNA	hypothetical protein, conserved	1.95723	2.99404	3.80191	0.00172819	0.00984516
Tb1125.9.14230:mRNA	hypothetical protein, conserved	-1.56948	2.99395	-4.03808	0.00117699	0.00701886
Tb1125.9.2110:mRNA	hypothetical protein, conserved	1.75727	2.99094	4.72924	0.000399215	0.00278044
Tb1125.5.3680:mRNA	GPI-GlcNAc transferase complex, PIG-H component, putative	-2.35552	2.98715	-11.3785	2.34033e-07	9.3724e-06
Tb1125.7.6110:mRNA	Protein of unknown function (DUF3522), putative	-2.77967	2.97615	-9.35425	1.42923e-06	3.31147e-05
Tb1125.Tb11.v5.0777.1	paraflagellar rod protein, putative	2.54746	2.9722	5.06083	0.000243588	0.00181635
Tb1125.9.18080:mRNA	variant surface glycoprotein (VSG, pseudogene), putative	1.6035	2.96542	3.19642	0.00475702	0.0234097
Tb1125.10.15100:mRNA	hypothetical protein, conserved	-2.14114	2.95858	-6.29362	4.43196e-05	0.000433648
Tb1125.Tb11.v5.1031.1	hypothetical protein, conserved	1.57577	2.94897	3.26244	0.00425275	0.0212619
Tb1125.9.14990:mRNA	hypothetical protein, conserved	1.44201	2.94429	3.02394	0.00638347	0.0302596
Tb1125.9.2580:mRNA	deoxyhypusine hydroxylase, putative	-1.59125	2.93989	-3.35143	0.00365857	0.0186461
Tb1125.2.6350:mRNA	variant surface glycoprotein, point mutation	2.15101	2.93543	4.08102	0.00109872	0.00662009
Tb1125.11.14150:mRNA	pre-mRNA splicing factor, putative	-1.68852	2.92071	-4.18954	0.000923514	0.00577026
Tb1125.2.2220:mRNA	hypothetical protein, conserved	-2.41562	2.9193	-10.6101	4.49164e-07	1.49659e-05
Tb1125.Tb11.0380:mRNA	chrXI additional, unordered contigs	-1.52281	2.90164	-4.16538	0.000959751	0.00596074
Tb1125.10.16310:mRNA	variant surface glycoprotein (VSG, pseudogene), putative	1.68491	2.89552	3.61115	0.00236794	0.0128508
Tb1125.4.5430:mRNA	variant surface glycoprotein (VSG, atypical), putative	2.53841	2.89332	6.89602	2.07652e-05	0.000232372
Tb1125.10.2190:mRNA	Protein of unknown function (DUF667), putative	2.37965	2.88519	3.82548	0.00166392	0.0095488
Tb1125.6.4010:mRNA	Translation machinery associated TMA7, putative	1.35626	2.8792	3.28887	0.00406655	0.020456
Tb1125.3.5630:mRNA	3,2-trans-enoyl-CoA isomerase, mitochondrial precursor, putative	-1.57281	2.87728	-3.51677	0.00277135	0.0146549
Tb1125.8.6280:mRNA	cyclophilin-type peptidyl-prolyl cis-trans isomerase, putative	-1.53245	2.85866	-4.78211	0.000368534	0.00259342
Tb1125.10.14650:mRNA	hypothetical protein, conserved	-1.58419	2.85819	-3.3712	0.00353861	0.0181342
Tb1125.8.3270:mRNA	hypothetical protein	-1.68209	2.85154	-4.93786	0.000291876	0.00213288
Tb1125.5.1800:mRNA	hypothetical protein, conserved	-1.69288	2.84886	-4.16537	0.000959775	0.00596074
Tb1125.11.660:mRNA	predicted zinc finger protein	-2.22286	2.84311	-7.93374	6.21753e-06	9.25296e-05
Tb1125.10.8350:mRNA	hypothetical protein	-1.54533	2.83518	-3.10358	0.00557169	0.0268917
Tb1125.11.10050:mRNA	LSU ribosomal protein, mitochondrial, putative	-1.57224	2.83404	-3.70956	0.00201169	0.0112054
Tb1125.6.230:mRNA	expression site-associated gene 1 (ESAG1), fragment	1.95617	2.83261	5.42822	0.000143291	0.0011408
Tb1125.10.6240:mRNA	ras-like small GTPase, putative	-2.2946	2.83227	-10.7622	3.93507e-07	1.36846e-05
Tb1125.10.6270:mRNA	hypothetical protein	-1.97267	2.81909	-5.36855	0.000155966	0.00122595
Tb1125.7.7110.2:mRNA	leucine-rich repeat protein (LRRP), putative	2.17137	2.81228	6.21667	4.89935e-05	0.000469277
Tb1125.11.220:mRNA	hypothetical protein, conserved	-1.87879	2.81218	-5.73594	9.32982e-05	0.000801934
Tb1125.Tb10.NT.95:ncRNA	Noncoding RNA, putative	1.86819	2.80703	3.70301	0.00203367	0.0113007
Tb1125.7.6150:mRNA	Protein of unknown function (DUF3522), putative	-2.00926	2.80581	-6.33997	4.17362e-05	0.000412522
Tb1125.9.10660:mRNA	hypothetical protein, conserved	-1.63201	2.80505	-4.74823	0.000387888	0.00270967
Tb1125.11.4260:mRNA	mitochondrial calcium uniporter	-2.06423	2.79875	-5.93305	7.13729e-05	0.000641321
Tb1125.10.670:mRNA	hypothetical protein, conserved	-2.44389	2.78664	-11.1291	2.87954e-07	1.06589e-05
Tb1125.11.13960:mRNA	U6 snRNA-associated Sm-like protein LSm4p	-1.83015	2.76943	-4.61892	0.0004723	0.0032242
Tb1125.8.6680:mRNA	clathrin assembly sigma-adaptin protein 3, putative	-1.46364	2.7658	-3.18001	0.00489152	0.02397
Tb1125.11.11490.2:mRNA	2,3-bisphosphoglycerate-independent phosphoglycerate mutase-like protein, putative	-2.1299	2.75497	-3.08949	0.00571038	0.0274897
Tb1125.11.16070:mRNA	TFIIH basal transcription factor subunit	-2.62178	2.74695	-8.47638	3.46708e-06	5.96531e-05
Tb1125.4.5420:mRNA	variant surface glycoprotein (VSG, atypical), putative	2.35358	2.7308	5.30378	0.000171142	0.00133061
Tb1125.1.3750:mRNA	hypothetical protein, conserved	1.77766	2.71681	3.50863	0.00280942	0.0147959
Tb1125.8.2140:mRNA	hypothetical protein, conserved	-1.99352	2.69192	-6.40899	3.81885e-05	0.000383692
Tb1125.7.6540:mRNA	variant surface glycoprotein (VSG, atypical), putative	1.98523	2.69061	2.75515	0.0101262	0.0448653
Tb1125.11.10040:mRNA	hypothetical protein, conserved	-1.60778	2.67835	-4.82522	0.000345376	0.00245892
Tb1125.Tb11.v5.0404.1	hypothetical protein, conserved	1.47893	2.6676	3.75128	0.00187796	0.010556
Tb1125.9.4000:mRNA	hypothetical protein, conserved	-2.24476	2.65673	-9.2888	1.52227e-06	3.41892e-05
Tb1125.11.9570:mRNA	hypothetical protein, conserved	-2.28893	2.65265	-8.71645	2.7008e-06	5.01863e-05
Tb1125.3.3810:mRNA	Etoposide-induced protein 2.4 (EI24), putative	-3.45885	2.64535	-16.1245	8.4199e-09	9.09643e-07
Tb1125.7.5360:mRNA	Haemolysin-III related, putative	-1.51072	2.62757	-3.32549	0.00382238	0.0193747
Tb1125.Tb10.v4.0214:mRNA	expression site-associated gene 9 (ESAG9 pseudogene), putative	2.12557	2.62635	3.39929	0.0033764	0.0174085
Tb1125.2.270:mRNA	retrotransposon hot spot protein 3 (RHS3), frameshift	1.66792	2.62324	2.77533	0.00977759	0.0436538
Tb1125.4.1240:mRNA	hypothetical protein	4.84751	2.58853	3.16939	0.00533041	0.0258886
Tb1125.1.280:mRNA	Protein of unknown function (DUF1181), putative	1.76464	2.5833	2.90785	0.00778814	0.0361001
Tb1125.Tb11.v5.0564.1	protein kinase, putative	-2.27535	2.58086	-9.18652	1.68297e-06	3.62884e-05
Tb1125.5.3440:mRNA	hypothetical protein, conserved	-4.50475	2.55448	-18.0402	2.85144e-09	3.83952e-07
Tb1125.11.4760:mRNA	hypothetical protein	-1.34622	2.54797	-3.27312	0.00417646	0.0209183
Tb1125.Tb11.v5.0688.1	tRNA pseudouridine synthase D (TruD), putative	1.66708	2.52378	4.81828	0.000349002	0.00247714
Tb1125.Tb05.5K5.260:mRNA	variant surface glycoprotein (VSG), putative	2.60906	2.52358	7.37864	1.16763e-05	0.000150673
Tb1125.6.4030:mRNA	superoxide dismutase, putative	-2.40337	2.50203	-7.90924	6.38914e-06	9.42245e-05
Tb1125.11.580:mRNA	lipid-like atypical dual specificity phosphatase, putative	-1.708	2.50061	-3.77106	0.00181785	0.0102923
Tb1125.4.5410:mRNA	variant surface glycoprotein (VSG, atypical), putative	3.49525	2.49544	6.51853	3.33809e-05	0.000343838
Tb1125.5.160:mRNA	retrotransposon hot spot protein (RHS, pseudogene), putative	1.82335	2.49401	5.06032	0.000243577	0.00181635
Tb1125.11.840.1	sodium/hydrogen exchanger, putative	-2.17369	2.49205	-4.15681	0.000973218	0.0060241
Tb1125.3.2850:mRNA	Got1/Sft2-like family, putative	-1.80239	2.47682	-3.04159	0.00619411	0.029495
Tb1125.9.1280:mRNA	variant surface glycoprotein (VSG, atypical), putative	2.2107	2.44379	4.64358	0.000454917	0.00311749
Tb1125.7.6170:mRNA	Protein of unknown function (DUF3522), putative	-2.466	2.42397	-8.41573	3.69497e-06	6.20795e-05
Tb1125.10.1650:mRNA	hypothetical protein, conserved	-2.6453	2.41689	-8.3366	4.01928e-06	6.60568e-05
Tb1125.11.18420:mRNA	variant surface glycoprotein (VSG), pseudogene	2.80968	2.4145	8.77168	2.55408e-06	4.82315e-05
Tb1125.4.5400:mRNA	variant surface glycoprotein (VSG, atypical), putative	2.67452	2.38341	6.25883	4.64051e-05	0.000449537
Tb1125.Tb11.v5.0377.1	hypothetical protein, conserved	2.29799	2.36615	3.88151	0.00151794	0.00877868
Tb1125.11.2825:mRNA	Presenilin enhancer-2 subunit of gamma secretase, putative	-1.60407	2.36375	-3.40355	0.00335097	0.0173087
Tb1125.Tb09.v4.0170:mRNA	variant surface glycoprotein (VSG, pseudogene), putative	2.46579	2.35832	5.59259	0.000113806	0.000945772
Tb1125.9.9180:mRNA	hypothetical protein, conserved	-1.7081	2.35809	-4.3089	0.000764508	0.00488854
Tb1125.3.630:mRNA	hypothetical protein, conserved	1.75398	2.33879	4.23395	0.000860627	0.0054174
Tb1125.4.4820:mRNA	amino acid transporter 10, putative	-2.49857	2.33823	-9.31097	1.49e-06	3.40911e-05
Tb1125.Tb10.NT.22:ncRNA	Noncoding RNA, putative	2.04144	2.30562	6.7378	2.52209e-05	0.000274709
Tb1125.9.1360:mRNA	hypothetical protein, conserved	-2.25652	2.29391	-8.95895	2.11077e-06	4.20093e-05
Tb1125.6.182:rRNA	M6 ribosomal RNA	-1.48352	2.28817	-3.51823	0.00276461	0.0146276
Tb1125.10.9590.1:mRNA	hypothetical protein, conserved	-6.84591	2.25624	-22.9339	2.82047e-10	1.45875e-07
Tb1125.11.4720:mRNA	hypothetical protein, conserved	1.84706	2.23187	5.22139	0.00019263	0.00147789
Tb1125.7.1720:mRNA	NFU1 iron-sulfur cluster scaffold homolog, mitochondrial	-2.54884	2.21782	-9.09885	1.83589e-06	3.86787e-05
Tb1125.11.10410:mRNA	Cornichon protein, putative	-1.49338	2.21266	-3.15481	0.00510584	0.0249282
Tb1125.Tb05.5K5.250:mRNA	hypothetical protein	2.76891	2.19858	5.93515	7.12534e-05	0.000641221
Tb1125.10.100:mRNA	expression site-associated gene 2 (ESAG2), degenerate	2.15005	2.19242	4.40344	0.000659267	0.0043166
Tb1125.Tb1.NT.27:ncRNA	Noncoding RNA, putative	2.38801	2.18855	4.15284	0.000979818	0.00605285
Tb1125.10.40:mRNA	hypothetical protein	3.53286	2.1847	5.02157	0.000259919	0.00192576
Tb1125.11.18250.1	variant surface glycoprotein (VSG), putative	1.78525	2.17812	3.79455	0.00174905	0.00994517
Tb1125.6.540:mRNA	gene related to expression site-associated gene 2 (GRESAG2), putative	3.65289	2.1641	6.43488	3.71936e-05	0.000376023
Tb1125.11.3190.2:mRNA	hypothetical protein, conserved	-10.8119	2.15558	-41.6318	8.3076e-13	7.0169e-10
Tb1125.9.3550:mRNA	hypothetical protein, conserved	1.6424	2.15153	3.35597	0.00363068	0.0185141
Tb1125.10.6430:mRNA	hypothetical protein	-1.55137	2.13018	-3.76009	0.00185092	0.0104477
Tb1125.10.150.1:mRNA	hypothetical protein, conserved	2.86753	2.11393	8.63484	2.94066e-06	5.26754e-05
Tb1125.11.16950:mRNA	hypothetical protein, conserved	-2.08338	2.09593	-7.32491	1.24264e-05	0.000158155
Tb1125.10.90:mRNA	hypothetical protein	1.93526	2.09543	5.19124	0.000201225	0.00153035
Tb1125.6.3755:mRNA	hypothetical protein	1.49732	2.09416	3.02401	0.00638275	0.0302596
Tb1125.8.5150:mRNA	hypothetical protein, conserved	-2.06574	2.092	-6.16408	5.24885e-05	0.00049661
Tb1125.10.15110:mRNA	hypothetical protein, conserved	-1.8471	2.07697	-4.84916	0.000333198	0.00238869
Tb1125.9.15800:mRNA	hypothetical protein, conserved	4.08992	2.07089	6.80621	2.34421e-05	0.000257605
Tb1125.10.1820:mRNA	hypothetical protein, conserved	-1.88955	2.06623	-5.37339	0.000154891	0.0012206
Tb1125.4.3320:mRNA	uracil phosphoribosyltransferase, putative	2.10345	2.03895	4.54572	0.000528606	0.00356924
Tb1125.3.370:mRNA	variant surface glycoprotein (VSG, atypical), putative	2.35243	2.03662	4.65237	0.000448944	0.00308516
Tb1125.7.6530:mRNA	variant surface glycoprotein, degenerate	1.90586	2.03205	3.13855	0.00524994	0.0255244
Tb1125.8.8090:mRNA	UDP-Gal or UDP-GlcNAc-dependent glycosyltransferase, putative	-2.31646	2.02919	-8.03219	5.57994e-06	8.48498e-05
Tb1125.8.3040:mRNA	hypothetical protein, conserved	-2.07429	2.01929	-5.85397	7.94215e-05	0.00070143
Tb1125.Tb09.v4.0104:mRNA	leucine-rich repeat protein 1 (LRRP1), fragment	1.8594	2.01442	4.81172	0.000352468	0.00249793
Tb1125.8.490:mRNA	hypothetical protein	2.54982	2.01166	4.93332	0.000294105	0.00214653
Tb1125.2.3280:mRNA	65 kDa invariant surface glycoprotein	2.49162	1.97539	7.03543	1.75324e-05	0.000204383
Tb1125_10_v4.snoRNA.0014:snoRNA:snoRNA	term	-1.42122	1.97221	-3.47087	0.00299269	0.0156472
Tb1125.7.5615:mRNA	hypothetical protein	-1.63824	1.95965	-3.26226	0.00425408	0.0212619
Tb1125.2.3420:mRNA	hypothetical protein, conserved	1.95385	1.95052	6.39834	3.87136e-05	0.000386762
Tb1125.1.650:mRNA	conserved protein, unknown function	-1.90962	1.9486	-5.43301	0.000142322	0.00113603
Tb1125.10.14130:mRNA	SRP19 protein, putative	-2.47948	1.94675	-7.74906	7.64009e-06	0.000106743
Tb1125_09_v4.snoRNA.0090:snoRNA	H/ACA-like snoRNA	-1.48105	1.94625	-3.62663	0.0023078	0.0125611
Tb1125.8.449:rRNA	M2 ribosomal RNA	-1.60261	1.94603	-3.4564	0.00306623	0.0159688
Tb1125_10_v4.snoRNA.0012:snoRNA:snoRNA	term	-1.43102	1.9399	-3.64726	0.00223014	0.0122171
Tb1125_09_v4.snoRNA.0089:snoRNA	H/ACA-like snoRNA	-1.46568	1.93717	-3.54223	0.00265596	0.0141251
Tb1125_10_v4.snoRNA.0013:snoRNA:snoRNA	term	-1.3589	1.93396	-2.99622	0.00669351	0.0316164
Tb1125.Tb09.v4.0067:mRNA	retrotransposon hot spot protein, pseudogene	1.75837	1.89984	5.69955	9.80854e-05	0.000836834
Tb1125.1.4870:mRNA	expression site-associated gene 1 (ESAG1) protein, putative	2.13698	1.8908	3.83643	0.00163346	0.00937978
Tb1125.Tb7.NT.10:ncRNA	Noncoding RNA, putative	-1.7449	1.88613	-4.06944	0.00111909	0.00673408
Tb1125.Tb09.v4.0044:mRNA	variant surface glycoprotein (VSG, pseudogene), putative	3.65747	1.87827	8.40654	3.74999e-06	6.26639e-05
Tb1125.3.1895:snoRNA	C/D snoRNA, TB3C2C1	3.7169	1.8781	3.62141	0.00237257	0.0128609
Tb1125.2.3300:mRNA	65 kDa invariant surface glycoprotein	2.48458	1.86686	7.03621	1.75157e-05	0.000204383
Tb1125.9.1570:mRNA	calcium/calmodulin-dependent protein kinase, putative	-3.62712	1.81547	-12.2727	1.15274e-07	5.64015e-06
Tb1125.Tb6.NT.39:ncRNA	Noncoding RNA, putative	1.80008	1.80652	4.81043	0.000353149	0.00250084
Tb1125.4.4840:mRNA	amino acid transporter 7, putative	-2.05381	1.79178	-6.10738	5.65629e-05	0.00052923
Tb1125.11.17830:mRNA	hypothetical protein, conserved	2.04461	1.76835	7.21628	1.41218e-05	0.000175026
Tb1125.7.6620.1:mRNA	Probable N6-adenine methyltransferase, putative	2.20291	1.75665	4.05068	0.00115373	0.00689245
Tb1125_09_v4.snoRNA.0094:snoRNA	H/ACA-like snoRNA	-1.96151	1.75037	-6.29088	4.44747e-05	0.000434049
Tb1125.7.6510:mRNA	variant surface glycoprotein, degenerate	3.24591	1.70718	6.92613	2.00689e-05	0.000226561
[truncated: 132 more rows]

## Sheet: A4 (PCF)
		logFC	AveExpr	t	P.Value	adj.P.Val
Tb1125.Tb11.v5.0376.1	Trypanosomal VSG domain containing protein, putative	9.66638	0.0819769	24.7352	4.68e-11	4.31e-07
Tb1125.5.3780:mRNA	hypothetical protein, conserved	-3.46424	5.26498	-21.2076	2.13e-10	9.81e-07
Tb1125.11.6040:mRNA	Nodulin-like, putative	-3.73443	6.63446	-19.3738	5.5e-10	1.69e-06
Tb1125.11.19810.1	hypothetical protein	-4.81161	5.98704	-16.4289	3.08e-09	7.09e-06
Tb1125.10.8740:mRNA	hypothetical protein	-3.48458	4.50625	-14.8435	8.67e-09	1.45e-05
Tb1125.Tb11.v5.0576.1	receptor-type adenylate cyclase GRESAG 4, putative	-5.09337	6.16308	-14.6892	9.79e-09	1.45e-05
Tb1125.8.1530:mRNA	Golgi pH regulator, putative	-2.91422	4.66645	-14.1273	1.44e-08	1.45e-05
Tb1125.3.3421:rRNA	18S ribosomal RNA	-6.97883	11.5283	-13.9181	1.76e-08	1.45e-05
Tb1125.tmp.1.10:rRNA	18S ribosomal RNA	-6.99172	11.5301	-13.7683	1.96e-08	1.45e-05
Tb1125.7.6881:rRNA	18S ribosomal RNA	-6.96427	11.5255	-13.7618	1.97e-08	1.45e-05
Tb1125.2.1452:rRNA	18S ribosomal RNA	-6.94852	11.4811	-13.6584	2.13e-08	1.45e-05
Tb1125.2.1550:rRNA	18S ribosomal RNA	-6.94977	11.4841	-13.651	2.14e-08	1.45e-05
Tb1125.3.3447:rRNA	18S ribosomal RNA	-6.92722	11.4726	-13.6096	2.21e-08	1.45e-05
Tb1125.2.1931:rRNA	18S ribosomal RNA	-6.93609	11.4581	-13.5877	2.24e-08	1.45e-05
Tb1125.3.3429:rRNA	18S ribosomal RNA	-6.93834	11.479	-13.519	2.36e-08	1.45e-05
Tb1125.3.3438:rRNA	18S ribosomal RNA	-6.90888	11.3142	-13.3395	2.7e-08	1.56e-05
Tb1125.1.580:mRNA	phosphate-repressible phosphate permease, putative	-2.66373	5.57464	-13.0388	3.25e-08	1.76e-05
Tb1125.11.15320:mRNA	hypothetical protein	-3.35625	3.13669	-12.2019	6.35e-08	3.25e-05
Tb1125.5.3440:mRNA	hypothetical protein, conserved	-4.04298	2.50886	-10.9492	1.88e-07	9.05e-05
Tb1125.10.150.2:mRNA	hypothetical protein, conserved	-3.44483	2.99769	-10.8974	1.96e-07	9.05e-05
Tb1125.5.800:mRNA	casein kinase I, isoform 2	2.73769	8.2664	10.7216	2.3e-07	9.33e-05
Tb1125.6.5040:mRNA	ribosomal protein L15, putative	-2.56266	7.26913	-10.7182	2.31e-07	9.33e-05
Tb1125.10.5930:mRNA	NEK family Serine/threonine-protein kinase, putative	-2.30135	6.39209	-10.6903	2.37e-07	9.33e-05
Tb1125.10.8730:mRNA	ABC1 family, putative	-2.97303	3.53722	-10.6638	2.43e-07	9.33e-05
Tb1125.11.4460:mRNA	ALBA-Domain Protein	2.55193	7.45851	10.545	2.71e-07	0.0001
Tb1125.3.2780:mRNA	hypothetical protein, conserved	-2.28746	5.36052	-10.0382	4.4e-07	0.000155793
Tb1125.11.2210:mRNA	diacylglycerol acyltransferase, putative	-2.30693	5.3382	-9.85763	5.25e-07	0.00017908
Tb1125.7.4180:mRNA	Fatty acid elongase	-2.18556	6.55291	-9.55134	7.13e-07	0.000234596
Tb1125.5.3770:mRNA	hypothetical protein, conserved	-3.87112	2.79406	-9.46741	7.8e-07	0.000247901
Tb1125.3.3550:mRNA	hypothetical protein, conserved	-2.69911	5.48183	-9.40996	8.24e-07	0.000252988
Tb1125.3.4080:mRNA	Pyruvate transporter, putative	-2.12618	5.99033	-9.36878	8.59e-07	0.000255321
Tb1125.11.5080:mRNA	hypothetical protein, conserved	-3.0452	3.34457	-9.29879	9.24e-07	0.000258119
Tb1125.11.10340:mRNA	Serine/threonine-protein phosphatase PGAM5, mitochondrial, putative	-2.87285	6.18903	-9.29825	9.25e-07	0.000258119
Tb1125.3.1030:mRNA	RNA-binding protein	2.37711	7.45257	9.26198	9.6e-07	0.000259994
Tb1125.4.1330:mRNA	DNA topoisomerase IB, large subunit	2.36963	8.14554	9.22315	9.99e-07	0.000262977
Tb1125.10.8490:mRNA	glucose transporter, putative	-2.96683	6.7955	-9.1383	1.09e-06	0.000279608
Tb1125.8.3240:mRNA	lathosterol oxidase, putative	-2.546	3.59916	-9.10721	1.13e-06	0.000280915
Tb1125.8.490:mRNA	hypothetical protein	2.2351	3.61382	9.0809	1.16e-06	0.000281167
Tb1125.11.12640:mRNA	PH domain containing protein, putative	2.3683	6.84689	8.98521	1.28e-06	0.000296581
Tb1125.10.8510:mRNA	glucose transporter, putative	-2.97541	6.67827	-8.9829	1.29e-06	0.000296581
Tb1125.3.1330:mRNA	hypothetical protein, conserved	-1.94327	6.00173	-8.95567	1.32e-06	0.000297605
Tb1125.4.2500:mRNA	eukaryotic translation initiation factor 2-alpha kinase 2	-2.40016	6.53232	-8.84718	1.49e-06	0.000326383
Tb1125.Tb10_rRNA_1:rRNA:rRNA	5.8S ribosomal RNA	-3.85566	5.48589	-8.7567	1.65e-06	0.000345457
Tb1125.9.1440:mRNA	Paraquat-inducible protein A, putative	-2.04697	5.44897	-8.75155	1.65e-06	0.000345457
Tb1125.6.3300:mRNA	GPI alpha-mannosyltransferase I	-2.0255	4.05991	-8.68665	1.77e-06	0.000353327
Tb1125.10.9040:mRNA	hypothetical protein, conserved	-2.54971	5.90537	-8.67862	1.79e-06	0.000353327
Tb1125.2.4900:mRNA	hypothetical protein, conserved	-2.57799	3.77781	-8.67059	1.8e-06	0.000353327
Tb1125.11.5630:mRNA	hypothetical protein, conserved	-1.94643	4.54595	-8.64191	1.86e-06	0.000356916
Tb1125.6.4100:mRNA	hypothetical protein, conserved	2.23139	7.34557	8.53502	2.09e-06	0.000388477
Tb1125.10.1480:mRNA	hypothetical protein	2.77963	8.69312	8.52848	2.11e-06	0.000388477
Tb1125.10.8500:mRNA	glucose transporter, putative	-2.92873	5.75834	-8.50805	2.16e-06	0.000389698
Tb1125.8.6090:mRNA	ubiquitin-protein ligase, putative	-1.87636	5.81443	-8.48179	2.22e-06	0.000393202
Tb1125.11.rRNA_1:rRNA	5.8S ribosomal RNA	-3.88238	5.55673	-8.44284	2.33e-06	0.000402294
Tb1125.9.14260:mRNA	hypothetical protein, conserved	-2.34248	4.76627	-8.41494	2.39e-06	0.000402294
Tb1125.11.820:mRNA	hypothetical protein	-2.50735	4.80076	-8.41123	2.4e-06	0.000402294
Tb1125.4.3790:mRNA	ubiquitin carboxyl-terminal hydrolase, putative	2.17318	6.34272	8.36329	2.53e-06	0.000416879
Tb1125.3.3422:rRNA	5.8S ribosomal RNA	-3.80073	5.68747	-8.32003	2.67e-06	0.000432115
Tb1125.11.11320:mRNA	hypothetical protein, conserved	2.32467	6.50547	8.27317	2.81e-06	0.000439368
Tb1125.11.9920:mRNA	polyubiquitin, putative	-2.55285	6.9424	-8.27073	2.81e-06	0.000439368
Tb1125.2.1942:rRNA	5.8S ribosomal RNA	-3.84599	5.70149	-8.1646	3.19e-06	0.000484615
Tb1125.2.1443:rRNA	5.8S ribosomal RNA	-3.80141	6.0461	-8.15963	3.21e-06	0.000484615
Tb1125.8.6980:mRNA	Flagellum attachment zone protein 14	2.18324	6.51874	8.06604	3.56e-06	0.000522775
Tb1125.5.3880:mRNA	hypothetical protein, conserved	-1.96935	4.93271	-8.06142	3.58e-06	0.000522775
Tb1125.11.10900:mRNA	Component of motile flagella 9	2.23379	7.65711	7.96298	4.01e-06	0.00057695
Tb1125.2.1540:rRNA	5.8S ribosomal RNA	-3.80657	5.7801	-7.93714	4.15e-06	0.000581535
Tb1125.11.8760:mRNA	hypothetical protein, conserved	1.98625	6.56129	7.92982	4.17e-06	0.000581535
Tb1125.10.5640:mRNA	Gem-associated protein 2, putative	-1.96992	5.52058	-7.85583	4.54e-06	0.000624848
Tb1125.Tb11.v5.0333.1	THT1 - hexose transporter, putative, fragment	-2.75641	4.7883	-7.8427	4.62e-06	0.000625584
Tb1125.11.9400:mRNA	hypothetical protein, conserved	2.20842	8.22879	7.80605	4.82e-06	0.000629229
Tb1125.3.3431:rRNA	5.8S ribosomal RNA	-3.79952	6.08581	-7.80876	4.83e-06	0.000629229
Tb1125.10.8460:mRNA	glucose transporter, putative	-2.43675	5.10025	-7.80094	4.85e-06	0.000629229
Tb1125.7.6882:rRNA	5.8S ribosomal RNA	-3.81077	5.95882	-7.77996	5e-06	0.000635909
Tb1125.2.4750:mRNA	hypothetical protein, conserved	-2.65529	3.9445	-7.74443	5.19e-06	0.000635909
Tb1125.7.3250:mRNA	expression site-associated gene 6 (ESAG6) protein, putative	2.02022	5.39347	7.73317	5.26e-06	0.000635909
Tb1125.3.1390:mRNA	LMBR1-like membrane protein, putative	-1.91162	5.09904	-7.72393	5.31e-06	0.000635909
Tb1125.8.2630:mRNA	kinesin-C	2.12754	8.70473	7.7225	5.32e-06	0.000635909
Tb1125.3.3448:rRNA	5.8S ribosomal RNA	-3.71634	6.18046	-7.71932	5.37e-06	0.000635909
Tb1125.6.3620.1:mRNA	zinc finger protein, putative	8.21364	0.952661	7.79111	5.38e-06	0.000635909
Tb1125.11.10140:mRNA	hypothetical protein, conserved	-2.12182	4.13532	-7.65889	5.74e-06	0.000667477
Tb1125.Tb11.v5.0311.1	variant surface protein, putative	-2.78366	0.86688	-7.64099	5.87e-06	0.000667477
Tb1125.Tb11.v5.0481.1	U3 snoRNA-associated protein UTP11, putative	2.04823	5.62786	7.62782	5.96e-06	0.000667477
Tb1125.5.3540:mRNA	Meckelin (Transmembrane protein 67), putative	-1.83125	6.05171	-7.62561	5.98e-06	0.000667477
Tb1125.8.1800:mRNA	Eukaryotic membrane protein family, putative	-2.0773	4.54524	-7.61163	6.08e-06	0.000667477
Tb1125.10.150.1:mRNA	hypothetical protein, conserved	2.75963	0.92167	7.61114	6.09e-06	0.000667477
Tb1125.11.11920:mRNA	molybdenum cofactor biosynthesis protein, putative	2.18957	6.17618	7.50936	6.88e-06	0.000732916
Tb1125.3.3439:rRNA	5.8S ribosomal RNA	-3.78594	6.36738	-7.50378	6.96e-06	0.000732916
Tb1125.11.840.1	sodium/hydrogen exchanger, putative	-3.36445	2.38344	-7.4987	6.99e-06	0.000732916
Tb1125.9.11150:mRNA	hypothetical protein, conserved	-2.06543	5.2346	-7.49515	7e-06	0.000732916
Tb1125.11.7360:mRNA	palmitoyl acyltransferase 9, putative	-1.96573	3.92231	-7.48531	7.09e-06	0.000733417
Tb1125.11.810:mRNA	hypothetical protein, conserved	-2.34166	3.87119	-7.4315	7.57e-06	0.000771696
Tb1125.9.1570:mRNA	calcium/calmodulin-dependent protein kinase, putative	-3.16458	1.55521	-7.4248	7.64e-06	0.000771696
Tb1125.9.8550:mRNA	Domain of unknown function (DUF947), putative	2.25652	4.98466	7.41129	7.76e-06	0.000771696
Tb1125.5.2430:mRNA	membrane transporter protein, putative	-2.06214	5.07393	-7.40785	7.79e-06	0.000771696
Tb1125.11.3310:mRNA	ubiquitin-conjugating enzyme, putative	2.11015	6.93929	7.39069	7.96e-06	0.000772353
Tb1125.3.1120:mRNA	GTP-binding nuclear protein rtb2, putative	2.2123	8.83138	7.38988	7.96e-06	0.000772353
Tb1125.6.185:rRNA	28S beta ribosomal RNA (fragment)	-4.03677	10.1422	-7.37492	8.17e-06	0.000784413
Tb1125.3.3860:mRNA	triacylglycerol lipase, putative	-2.06177	5.6001	-7.348	8.39e-06	0.000796498
Tb1125.11.790:mRNA	AGC/RSK family serine/threonine kinase, putative	-2.21806	4.08049	-7.26406	9.31e-06	0.000871503
Tb1125.11.15100:mRNA	Tb1125.Tb5.20	2.13568	8.79017	7.25904	9.37e-06	0.000871503
Tb1125.10.2240:mRNA	RNA binding protein	1.95652	7.91543	7.20322	1e-05	0.000925087
Tb1125.10.4910:mRNA	mitochondrial carrier protein	-1.92553	4.60422	-7.1718	1.04e-05	0.000952763
Tb1125.2.1530:rRNA	28S alpha ribosomal RNA	-4.44738	12.0928	-7.16522	1.07e-05	0.000963359
Tb1125.Tb09_rRNA_3:rRNA	28S alpha ribosomal RNA (fragment)	-4.33494	11.5149	-7.09805	1.16e-05	0.00103696
Tb1125.2.1953:rRNA	28S alpha ribosomal RNA	-4.42521	11.9801	-7.07141	1.2e-05	0.00103839
Tb1125.tmp.1.40:rRNA	28S alpha ribosomal RNA	-4.39687	11.9839	-7.0605	1.22e-05	0.00103839
Tb1125.6.4030:mRNA	superoxide dismutase, putative	-2.34831	2.49046	-7.05032	1.22e-05	0.00103839
Tb1125.11.3020:mRNA	hypothetical protein, conserved	-2.38684	4.82043	-7.04599	1.22e-05	0.00103839
Tb1125.2.1434:rRNA	28S alpha ribosomal RNA	-4.41748	11.9584	-7.052	1.23e-05	0.00103839
Tb1125.tmp.1.100:rRNA	rRNA cluster	-3.97259	13.4087	-7.03446	1.25e-05	0.00103839
Tb1125.2.1416:rRNA	28S beta ribosomal RNA	-3.8731	11.2504	-7.02123	1.27e-05	0.00103839
Tb1125.3.3434:rRNA	28S beta ribosomal RNA	-3.89374	11.3434	-7.01704	1.28e-05	0.00103839
Tb1125.2.510:mRNA	retrotransposon hot spot protein 4 (RHS4), putative	1.9791	6.49798	7.00985	1.28e-05	0.00103839
Tb1125.3.3443:rRNA	28S beta ribosomal RNA	-3.88688	11.3387	-7.00637	1.3e-05	0.00103839
Tb1125.7.6883:rRNA	28S alpha ribosomal RNA	-4.55912	11.5375	-7.00016	1.32e-05	0.00103839
Tb1125.2.1975:rRNA	28S beta ribosomal RNA	-3.84843	11.2692	-6.98587	1.33e-05	0.00103839
Tb1125.3.3449:rRNA	28S alpha ribosomal RNA	-4.32527	11.133	-6.98849	1.33e-05	0.00103839
Tb1125.3.3423:rRNA	28S alpha ribosomal RNA	-4.3844	11.8832	-6.97238	1.36e-05	0.00103839
Tb1125.3.3432:rRNA	28S alpha ribosomal RNA	-4.3627	12.1917	-6.96567	1.37e-05	0.00103839
Tb1125.2.1510:rRNA	28S beta ribosomal RNA	-3.85431	11.2642	-6.96022	1.38e-05	0.00103839
Tb1125.8.2861:ncRNA	SRP RNA, 7SL	-2.94371	0.190308	-6.94976	1.39e-05	0.00103839
Tb1125.10.530:mRNA	Plasma-membrane choline transporter, putative	-2.32529	3.01092	-6.94891	1.39e-05	0.00103839
Tb1125.3.3452:rRNA	28S beta ribosomal RNA	-3.85948	11.2598	-6.95224	1.39e-05	0.00103839
Tb1125.3.3441:rRNA	28S alpha ribosomal RNA	-4.38746	11.884	-6.95342	1.4e-05	0.00103839
Tb1125.Tb09_rRNA_1:rRNA	28S beta ribosomal RNA (fragment)	-3.67274	9.47798	-6.94313	1.4e-05	0.00103839
Tb1125.8.2620:mRNA	SUMO-interacting motif-containing protein	1.95389	7.5656	6.93633	1.41e-05	0.00103839
Tb1125.9.9550:mRNA	EnigmRBP2	2.08443	6.77954	6.89324	1.49e-05	0.00108127
Tb1125.9.3120:mRNA	STE/STE11 serine/threonine-protein kinase, putative	-1.8904	6.57356	-6.89179	1.49e-05	0.00108127
Tb1125.tmp.1.60:rRNA	28S beta ribosomal RNA	-3.85966	11.3898	-6.89146	1.5e-05	0.00108127
Tb1125.7.6887:rRNA	M6 ribosomal RNA	-3.33709	5.61223	-6.85195	1.58e-05	0.00112493
Tb1125.11.rRNA_2:rRNA	28S alpha ribosomal RNA (fragment)	-4.57637	11.6308	-6.85149	1.6e-05	0.00113088
Tb1125.9.15360:mRNA	40S ribosomal protein S6, putative	-2.31396	6.87867	-6.83337	1.61e-05	0.00113121
Tb1125.Tb10_rRNA_2:rRNA:rRNA	28S alpha ribosomal RNA	-4.32402	11.8743	-6.83682	1.62e-05	0.00113121
Tb1125.Tb8.NT.128:ncRNA	Noncoding RNA, putative	1.99211	5.43436	6.8167	1.64e-05	0.00113918
Tb1125.tmp.1.80:rRNA	M6 ribosomal RNA	-3.38713	5.99352	-6.80994	1.66e-05	0.00114402
Tb1125.1.1740:mRNA	Microtubule-associated protein futsch, putative	2.19854	6.78876	6.79984	1.68e-05	0.00114725
Tb1125.3.2770.1:mRNA	Mitochondrial processome subunit 3	-1.9369	6.23439	-6.7807	1.72e-05	0.00116753
Tb1125.3.3425:rRNA	28S beta ribosomal RNA	-3.80161	11.413	-6.7756	1.75e-05	0.00117373
Tb1125.2.1490:rRNA	M6 ribosomal RNA	-3.26213	5.57107	-6.75438	1.79e-05	0.00119361
Tb1125_08_v4.snoRNA.0003:snoRNA	C/D snoRNA	-2.8732	1.65886	-6.7253	1.85e-05	0.00122929
Tb1125_08_v4.snoRNA.0002:snoRNA	C/D snoRNA	-2.85811	1.64139	-6.70265	1.91e-05	0.00123624
Tb1125.5.110:mRNA	variant surface glycoprotein (VSG)-related, putative	2.36248	4.87249	6.70123	1.91e-05	0.00123624
Tb1125.9.12310:mRNA	hypothetical protein, conserved	1.82261	5.70252	6.70054	1.91e-05	0.00123624
Tb1125.11.18720.1	variant surface protein (VSG), putative	-3.72684	10.3762	-6.69927	1.93e-05	0.00123624
Tb1125.8.6760:mRNA	translationally-controlled tumor protein homolog, putative	1.97197	6.07106	6.69344	1.93e-05	0.00123624
Tb1125.7.3820:mRNA	hypothetical protein, conserved	-2.18482	3.84991	-6.67503	1.98e-05	0.00125791
Tb1125_08_v4.snoRNA.0005:snoRNA	C/D snoRNA	-2.8563	1.66595	-6.66338	2.01e-05	0.00126895
Tb1125.3.3427:rRNA	M6 ribosomal RNA	-3.44687	5.09383	-6.66055	2.02e-05	0.00126895
Tb1125.3.2910:mRNA	hypothetical protein, conserved	-5.1297	-1.14291	-6.66931	2.05e-05	0.00127302
Tb1125.6.187:rRNA	28S alpha ribosomal RNA (fragment)	-3.27617	7.82862	-6.63961	2.08e-05	0.00127766
Tb1125_08_v4.snoRNA.0001:snoRNA	C/D snoRNA	-2.84123	1.64851	-6.63815	2.08e-05	0.00127766
Tb1125.3.3436:rRNA	M6 ribosomal RNA	-3.39796	5.73139	-6.61767	2.14e-05	0.00130707
Tb1125.3.370:mRNA	variant surface glycoprotein (VSG, atypical), putative	3.80033	-2.33878	6.61429	2.16e-05	0.00130825
Tb1125.11.1780:mRNA	protein phosphatase 2C, putative	-1.89609	4.53029	-6.59763	2.19e-05	0.00131733
Tb1125_08_v4.snoRNA.0004:snoRNA	C/D snoRNA	-2.83772	1.65735	-6.59523	2.2e-05	0.00131733
Tb1125.1.1690:mRNA	RNA-editing nuclease 1	-1.74986	5.36119	-6.56516	2.29e-05	0.00136111
Tb1125.2.1389:rRNA	M4 ribosomal RNA	-3.20367	4.86173	-6.55039	2.34e-05	0.00138222
Tb1125.10.9840:mRNA	chaperone protein DnaJ, putative	1.9617	5.91205	6.52957	2.4e-05	0.00138926
Tb1125.2.1398:rRNA	M6 ribosomal RNA	-3.29917	4.87035	-6.53076	2.4e-05	0.00138926
Tb1125.2.1480:rRNA	M4 ribosomal RNA	-3.09894	4.82126	-6.52775	2.41e-05	0.00138926
Tb1125.2.1997:rRNA	M6 ribosomal RNA	-3.33939	5.56637	-6.52816	2.41e-05	0.00138926
Tb1125.10.3430:mRNA	hypothetical protein, conserved	-1.81724	5.05043	-6.51508	2.45e-05	0.00139128
Tb1125.7.6866:rRNA	M6 ribosomal RNA	-3.36511	5.6699	-6.51478	2.46e-05	0.00139128
Tb1125.3.3454:rRNA	M6 ribosomal RNA	-3.36437	5.56839	-6.51331	2.46e-05	0.00139128
Tb1125.2.5820:mRNA	hypothetical protein, conserved	-2.15082	5.90078	-6.49955	2.5e-05	0.00140439
Tb1125.7.6885:rRNA	28S beta ribosomal RNA	-3.56164	9.64768	-6.48955	2.54e-05	0.00142077
Tb1125.3.3810:mRNA	Etoposide-induced protein 2.4 (EI24), putative	-2.19206	2.69844	-6.48182	2.56e-05	0.00142091
Tb1125.10.7880:mRNA	Sperm tail/Sperm tail C-terminal domain containing protein, putative	1.88972	7.0369	6.47297	2.59e-05	0.00142922
Tb1125.8.443:rRNA	M4 ribosomal RNA	-3.13423	4.68282	-6.45827	2.65e-05	0.00144544
Tb1125.11.15300:mRNA	hypothetical protein, conserved	-2.08959	3.52641	-6.45575	2.65e-05	0.00144544
Tb1125.9.780:mRNA	hypothetical protein	1.91053	4.48533	6.43958	2.71e-05	0.00146855
Tb1125.11.18710.1	hypothetical protein, conserved	-4.67929	10.3692	-6.44697	2.73e-05	0.00147127
Tb1125.2.2830:mRNA	hypothetical protein, conserved	-2.62662	3.55585	-6.40996	2.82e-05	0.00151139
Tb1125.4.4000:mRNA	amino acid transporter, putative	-1.87207	3.73789	-6.40209	2.85e-05	0.00151727
Tb1125.Tb11.0810:mRNA	hypothetical protein	-3.29844	6.62912	-6.4002	2.87e-05	0.00151727
Tb1125.9.7090:mRNA	hypothetical protein, conserved	1.98181	4.74622	6.38001	2.94e-05	0.00154006
Tb1125.2.2008:rRNA	M4 ribosomal RNA	-3.12677	4.78589	-6.37916	2.95e-05	0.00154006
Tb1125.3.3455:rRNA	M4 ribosomal RNA	-3.13571	4.86227	-6.37602	2.96e-05	0.00154006
Tb1125.8.890:mRNA	Ras-related protein Rab1A	2.29263	8.78094	6.37001	2.98e-05	0.00154119
Tb1125.Tb09_rRNA_6:rRNA	M4 ribosomal RNA	-3.04523	4.01207	-6.325	3.17e-05	0.00162276
Tb1125.5.2110:mRNA	G-patch domain containing protein, putative	1.97322	4.4764	6.32383	3.17e-05	0.00162276
Tb1125.11.16660:mRNA	Dopey, N-terminal, putative	-1.87864	7.15242	-6.31078	3.23e-05	0.00164277
Tb1125.3.3446:rRNA	M4 ribosomal RNA	-3.15355	4.81209	-6.30405	3.26e-05	0.00164589
Tb1125.10.8450:mRNA	glucose transporter 1E	-2.41875	4.04391	-6.3015	3.27e-05	0.00164589
Tb1125.8.4700:mRNA	amino acid transporter, putative	-1.82631	4.33197	-6.2815	3.36e-05	0.00168202
Tb1125.3.3428:rRNA	M4 ribosomal RNA	-3.08566	4.72154	-6.27187	3.41e-05	0.00169741
Tb1125.10.10600:mRNA	ARP2/3 complex 16kDa subunit, putative	2.10036	3.44602	6.26492	3.44e-05	0.00169741
Tb1125.7.6110:mRNA	Protein of unknown function (DUF3522), putative	-2.22773	2.91859	-6.26312	3.45e-05	0.00169741
Tb1125.11.16650:mRNA	hypothetical protein, conserved	-1.86199	5.43996	-6.24617	3.53e-05	0.00172799
Tb1125.10.6590:mRNA	hypothetical protein, conserved	-1.93237	5.4607	-6.24158	3.55e-05	0.00172975
Tb1125.10.8920:mRNA	ras-like small GTPase, putative	-1.71743	5.56027	-6.23375	3.59e-05	0.00173926
Tb1125.10.16470:mRNA	variant surface glycoprotein (VSG, pseudogene), putative	3.57615	-2.14426	6.23188	3.61e-05	0.00174269
Tb1125.10.14730:mRNA	chaperone protein DnaJ, putative	1.89947	6.83895	6.20046	3.76e-05	0.00179404
Tb1125.9.11000:mRNA	ras-related protein RAB7, putative	2.01914	6.43431	6.19852	3.77e-05	0.00179404
Tb1125.3.3437:rRNA	M4 ribosomal RNA	-3.11823	4.70379	-6.19752	3.78e-05	0.00179404
Tb1125.11.6870:mRNA	14-3-3 protein 2	2.48663	8.3349	6.19222	3.8e-05	0.00179503
Tb1125.tmp.1.90:rRNA	M4 ribosomal RNA	-3.13561	4.71269	-6.18062	3.87e-05	0.00180951
Tb1125.2.1500:rRNA	M2 ribosomal RNA	-3.45925	8.04787	-6.17895	3.88e-05	0.00180951
Tb1125.tmp.1.70:rRNA	M2 ribosomal RNA	-3.44535	8.00649	-6.17477	3.91e-05	0.00180951
Tb1125.8.2950:mRNA	hypothetical protein, conserved	-1.99607	3.85536	-6.17121	3.91e-05	0.00180951
Tb1125.Tb05.5K5.260:mRNA	variant surface glycoprotein (VSG), putative	2.20893	1.90962	6.16796	3.93e-05	0.00180951
Tb1125.7.6869:rRNA	M4 ribosomal RNA	-3.04202	4.44071	-6.16207	3.97e-05	0.00181803
Tb1125.6.182:rRNA	M6 ribosomal RNA	-3.21477	1.70879	-6.14908	4.04e-05	0.0018381
Tb1125.7.6888:rRNA	M4 ribosomal RNA	-3.02963	4.17853	-6.1462	4.05e-05	0.0018381
Tb1125.7.6900:mRNA	Sister chromatid cohesion protein 1	1.86492	8.28384	6.13838	4.09e-05	0.0018381
Tb1125.6.184:rRNA	28S beta ribosomal RNA (fragment)	-3.34465	8.75561	-6.13966	4.1e-05	0.0018381
Tb1125.7.6863:rRNA	M2 ribosomal RNA	-3.47175	7.82167	-6.13589	4.12e-05	0.0018381
Tb1125.7.2810:mRNA	hypothetical protein, conserved	2.43476	6.00832	6.13198	4.13e-05	0.0018381
Tb1125.7.6886:rRNA	M2 ribosomal RNA	-3.46985	7.82622	-6.11761	4.23e-05	0.00186854
Tb1125.3.3453:rRNA	M2 ribosomal RNA	-3.43505	7.79073	-6.11577	4.24e-05	0.00186854
Tb1125.9.5690:mRNA	60S acidic ribosomal protein, putative	-2.25441	6.63639	-6.09379	4.36e-05	0.00189819
Tb1125.2.1407:rRNA	M2 ribosomal RNA	-3.41136	7.9741	-6.09456	4.37e-05	0.00189819
Tb1125.11.14040:mRNA	RIC1, putative	-2.02077	5.92712	-6.09159	4.37e-05	0.00189819
Tb1125.Tb09_rRNA_5:rRNA	M6 ribosomal RNA	-3.44916	7.15717	-6.08474	4.43e-05	0.00191472
Tb1125.10.11250:mRNA	Coiled-coil domain-containing protein 40 homolog	1.91785	7.92334	6.07613	4.46e-05	0.00192146
Tb1125.10.11240:mRNA	hypothetical protein, conserved	1.82855	6.6445	6.04902	4.64e-05	0.00198644
Tb1125.Tb10.v4.0128:mRNA	hypothetical protein	-3.34768	7.39458	-6.03439	4.75e-05	0.00201864
Tb1125.8.449:rRNA	M2 ribosomal RNA	-2.95194	2.47075	-6.03189	4.76e-05	0.00201864
Tb1125.3.3444:rRNA	M2 ribosomal RNA	-3.43667	7.88103	-6.01566	4.88e-05	0.00206086
Tb1125.Tb11.v5.0569.1	amino acid transporter, putative	-1.94115	4.03462	-5.99974	4.97e-05	0.00208994
Tb1125.10.7400:mRNA	predicted zinc finger protein	-1.71894	3.91736	-5.97151	5.17e-05	0.00216486
Tb1125.11.17790:mRNA	variant surface glycoprotein (VSG), degenerate and frameshifted	4.09843	-1.53551	5.9667	5.26e-05	0.00219248
Tb1125.7.980:mRNA	hypothetical protein, conserved	-1.94275	5.05713	-5.94909	5.34e-05	0.00221446
Tb1125.3.3435:rRNA	M2 ribosomal RNA	-3.37391	8.29277	-5.94444	5.39e-05	0.00222675
Tb1125.6.183:rRNA	M2 ribosomal RNA	-3.09151	1.82768	-5.93062	5.49e-05	0.00225714
Tb1125.5.3120:mRNA	eukaryotic translation initiation factor 2 beta subunit, putative	1.83095	7.48936	5.92255	5.54e-05	0.00225993
Tb1125.4.3060:mRNA	hypothetical protein, conserved	1.89287	6.67406	5.92213	5.54e-05	0.00225993
Tb1125.7.4470:mRNA	hypothetical protein, conserved	1.9547	7.24378	5.89508	5.76e-05	0.00233813
Tb1125.11.3710:mRNA	hypothetical protein, conserved	1.76964	7.96202	5.84832	6.16e-05	0.00248608
Tb1125.Tb10.v4.0129:mRNA	variant surface glycoprotein (VSG, pseudogene), putative	-3.42782	8.07195	-5.84862	6.18e-05	0.00248608
Tb1125.9.9640:mRNA	hypothetical protein, conserved	1.95164	7.71567	5.83462	6.28e-05	0.00250528
Tb1125.10.3970:mRNA	hypothetical protein, conserved	2.78246	10.0783	5.83501	6.28e-05	0.00250528
Tb1125.Tb11.v5.0884.1	hypothetical protein, conserved	-3.44328	7.90012	-5.8188	6.45e-05	0.00256125
Tb1125.9.15100:mRNA	hypothetical protein, conserved	1.73228	5.03646	5.80846	6.52e-05	0.00257143
Tb1125.10.12550:mRNA	hypothetical protein, conserved	-1.87057	3.52976	-5.80638	6.54e-05	0.00257143
Tb1125.3.3180:mRNA	Nucleoporin NUP98	-2.30822	5.92122	-5.80433	6.56e-05	0.00257143
Tb1125.4.3410:mRNA	selenoprotein, putative	-1.71952	5.78603	-5.78855	6.71e-05	0.00261167
Tb1125.6.2730.2:mRNA	hypothetical protein, conserved	-1.61163	6.48177	-5.78752	6.72e-05	0.00261167
Tb1125.11.11010:mRNA	hypothetical protein, conserved	1.88436	7.82923	5.78321	6.76e-05	0.00261688
Tb1125.Tb05.5K5.130:mRNA	paraflagellar rod component par4, putative	1.94165	8.0027	5.77524	6.84e-05	0.00263598
Tb1125.6.1460.2:mRNA	cyclin 3	1.86901	6.95305	5.76302	6.96e-05	0.00267157
Tb1125.3.3426:rRNA	M2 ribosomal RNA	-3.40703	8.28352	-5.76123	7.01e-05	0.00267765
Tb1125.3.3445:rRNA	M6 ribosomal RNA	-3.22278	5.22639	-5.75231	7.09e-05	0.00269794
Tb1125.10.14150:mRNA	EnigmRBP1	2.06922	6.69485	5.74542	7.14e-05	0.00269994
Tb1125.4.490:mRNA	hypothetical protein, conserved	-1.83349	4.20803	-5.73973	7.2e-05	0.00269994
Tb1125.9.2160:mRNA	hypothetical protein, conserved	1.90165	7.18869	5.73537	7.24e-05	0.00269994
Tb1125.2.1986:rRNA	M2 ribosomal RNA	-3.4061	8.29892	-5.73663	7.26e-05	0.00269994
Tb1125.7.5940:mRNA	Protein Associated with Differentiation	-2.16636	7.52234	-5.73384	7.26e-05	0.00269994
Tb1125.9.11640:mRNA	hypothetical protein, conserved	-1.77472	5.34469	-5.73297	7.27e-05	0.00269994
Tb1125.10.12950:mRNA	Basal body protein	1.76531	6.72529	5.72697	7.33e-05	0.00271251
Tb1125.11.2750:mRNA	Present in the outer mitochondrial membrane proteome 12	1.78048	7.39849	5.69894	7.64e-05	0.0028135
Tb1125.1.4740:mRNA	FAM91 N-terminus/FAM91 C-terminus, putative	-1.9627	6.25549	-5.68195	7.83e-05	0.00287226
Tb1125.8.1480:mRNA	RAVE protein 1 C terminal, putative	-2.25499	6.967	-5.67247	7.94e-05	0.00290084
Tb1125.10.11770:mRNA	succinate dehydrogenase cytochrome B subunit	2.35026	9.33373	5.64652	8.24e-05	0.00300076
Tb1125.5.1000:mRNA	ubiquitin-conjugating enzyme E2, putative	1.8366	8.17242	5.63804	8.34e-05	0.00302557
Tb1125.1.2410:mRNA	beta tubulin, pseudogene	-1.74166	5.14575	-5.62821	8.46e-05	0.00304807
Tb1125.5.1110:mRNA	60S ribosomal protein L8, putative	-1.90517	8.43642	-5.62759	8.47e-05	0.00304807
Tb1125.10.11210:mRNA	hypothetical protein, conserved	-1.68437	4.96601	-5.61782	8.59e-05	0.00307978
Tb1125.4.5420:mRNA	variant surface glycoprotein (VSG, atypical), putative	3.83346	-0.0645371	5.61524	8.69e-05	0.00309238
Tb1125.10.1490:mRNA	Temperature dependent protein affecting M2 dsRNA replication, putative	2.02591	8.70273	5.60974	8.69e-05	0.00309238
Tb1125.1.1960:mRNA	chaperone protein DnaJ, putative	1.78724	7.29231	5.60459	8.76e-05	0.00309919
Tb1125.8.2870:mRNA	conserved protein	1.74935	6.39315	5.59994	8.82e-05	0.00309919
Tb1125.4.1270:mRNA	ruvB-like DNA helicase, putative	1.86947	7.82188	5.59907	8.83e-05	0.00309919
Tb1125.9.12890:mRNA	hypothetical protein, conserved	1.65197	4.74438	5.59774	8.85e-05	0.00309919
Tb1125.8.4280:mRNA	nuclear transport factor 2, putative	1.75836	6.091	5.59171	8.93e-05	0.00311482
Tb1125.11.1760:mRNA	JmjC domain, hydroxylase, putative	-1.98148	4.32035	-5.58832	8.97e-05	0.00311727
Tb1125.6.3480:mRNA	RNA-binding protein, putative	2.34696	6.49164	5.58615	9e-05	0.00311727
Tb1125.4.2840:mRNA	hypothetical protein, conserved	1.73048	5.46956	5.5787	9.1e-05	0.0031391
Tb1125.Tb05.5K5.160:mRNA	hypothetical protein, conserved	2.03546	7.89626	5.57361	9.17e-05	0.00315097
Tb1125.11.3630:mRNA	nucleobase/nucleoside transporter 8.3	-1.80261	3.11574	-5.53977	9.63e-05	0.00329916
Tb1125.11.14560:mRNA	Cleavage and polyadenylation specificity factor CPSF160, putative	-1.64113	6.49983	-5.53337	9.73e-05	0.00331389
Tb1125.2.1964:rRNA	M1 ribosomal RNA	-3.11018	6.92098	-5.53324	9.75e-05	0.00331389
Tb1125.6.4050:mRNA	zinc finger ccch domain-containing protein 14	-1.80587	3.50598	-5.52558	9.84e-05	0.00332386
Tb1125.2.1520:rRNA	M1 ribosomal RNA	-3.01875	8.06035	-5.52592	9.85e-05	0.00332386
Tb1125.2.2360:mRNA	Ankyrin repeats (3 copies)/Zinc finger, C3HC4 type (RING finger), putative	-1.81973	5.70686	-5.52204	9.89e-05	0.0033247
Tb1125.Tb11.v5.0394.1	hypothetical protein, conserved	1.97126	7.42458	5.51559	9.98e-05	0.00334434
Tb1125.Tb09_rRNA_2:rRNA	M1 ribosomal RNA	-3.01693	7.83254	-5.50788	0.000101159	0.00337637
Tb1125.8.1310:mRNA	mitochondrial carrier protein	-1.69071	5.01617	-5.50205	0.000101849	0.00338711
Tb1125.2.2230:mRNA	hypothetical protein, conserved	1.79697	7.00458	5.4893	0.000103787	0.00343916
Tb1125.3.3442:rRNA	M1 ribosomal RNA	-3.03503	8.06	-5.46974	0.000107042	0.00351536
Tb1125.10.9080:mRNA	pteridine transporter, putative	-2.10571	9.36984	-5.46737	0.000107218	0.00351536
Tb1125.2.450:mRNA	retrotransposon hot spot protein 4 (RHS4), putative	1.63011	6.37523	5.46725	0.000107232	0.00351536
Tb1125.3.3451:rRNA	M1 ribosomal RNA	-3.03465	8.25427	-5.45924	0.000108721	0.00355157
Tb1125.10.12720:mRNA	Bait On Hook 1	1.68973	7.3349	5.43843	0.000111917	0.00364304
Tb1125.8.1540:mRNA	hypothetical protein, conserved	-1.67822	5.1397	-5.41173	0.000116454	0.00377736
Tb1125.Tb11.v5.0330.1	THT1 - hexose transporter, putative	-1.88367	4.93452	-5.40784	0.000117133	0.00377881
Tb1125.8.7240:mRNA	hypothetical protein, conserved	1.76082	4.29295	5.40677	0.000117319	0.00377881
Tb1125.2.6100:mRNA	hypothetical protein, conserved	1.85008	6.69838	5.40176	0.000118198	0.00379388
Tb1125.11.1040:mRNA	TFIIF-like transcription factor subunit 1	-1.78974	4.71805	-5.38705	0.000120822	0.00386461
Tb1125.11.16070:mRNA	TFIIH basal transcription factor subunit	-2.00513	3.62834	-5.383	0.000121558	0.00387471
Tb1125.2.720:mRNA	retrotransposon hot spot protein 5 (RHS5), degenerate	1.78915	5.95386	5.37435	0.000123136	0.00391148
Tb1125.5.291b:mRNA	variant surface glycoprotein (VSG)-related, putative	1.96734	5.86739	5.35265	0.000127203	0.00402679
Tb1125.9.8905:mRNA	hypothetical protein	-2.0313	4.01444	-5.32106	0.000133381	0.00420789
Tb1125.9.11800:mRNA	MATE efflux family protein, putative	-1.82633	5.11971	-5.31712	0.00013417	0.00421835
Tb1125.6.186:rRNA	M1 ribosomal RNA	-3.0316	8.25943	-5.30938	0.000136012	0.00426171
Tb1125.4.1090:mRNA	endosomal integral membrane protein, putative	-1.76655	4.63701	-5.30039	0.00013759	0.00428795
Tb1125.7.6884:rRNA	M1 ribosomal RNA	-3.01568	8.34455	-5.30075	0.00013778	0.00428795
Tb1125.tmp.1.50:rRNA	M1 ribosomal RNA	-3.00307	8.35707	-5.28642	0.000140781	0.00436659
Tb1125.11.19800.1	hypothetical protein	-3.42815	9.35523	-5.28525	0.000141417	0.00436836
Tb1125.4.5340:mRNA	Flagellum attachment zone protein 11	1.77802	7.15928	5.28045	0.000141787	0.00436836
Tb1125.11.12870:mRNA	hypothetical protein, conserved	-2.21292	3.22601	-5.27116	0.000143804	0.00441576
Tb1125.3.3433:rRNA	M1 ribosomal RNA	-3.01806	8.25999	-5.26406	0.000145626	0.00445684
Tb1125.8.8200:mRNA	Flagellar-associated protein 59, putative	1.81122	6.67803	5.25746	0.000146797	0.00446811
Tb1125.2.2090:mRNA	SUMO-interacting motif-containing protein	1.96895	7.05155	5.25672	0.000146965	0.00446811
Tb1125.10.8940:mRNA	flagellum targeting protein kharon1, putative	2.34775	11.1114	5.25364	0.000147679	0.00447505
Tb1125.10.40:mRNA	hypothetical protein	4.54322	-0.237582	5.25629	0.000150025	0.00453125
Tb1125.5.600:mRNA	hypothetical protein, conserved	1.8262	4.34144	5.23703	0.000151407	0.00455803
Tb1125.Tb11.v5.0677.1	expression site-associated gene 11 (ESAG11) protein, putative	-1.74575	4.57947	-5.22578	0.00015401	0.0046213
Tb1125.11.5750:mRNA	SUMO-interacting motif-containing protein	1.6405	6.6492	5.19173	0.000162184	0.00485078
Tb1125.8.4740:mRNA	amino acid transporter, putative	-1.74903	4.70308	-5.17418	0.000166577	0.00496605
Tb1125.9.4310:mRNA	tricarboxylate carrier, putative	-1.85558	7.76286	-5.16769	0.000168234	0.00499926
Tb1125.2.2029:mRNA	expression site-associated gene 3 (ESAG3), degenerate	1.97726	5.23387	5.15401	0.000171786	0.0050884
Tb1125.8.1270:mRNA	Nucleolar protein 54	1.77991	5.18229	5.15141	0.000172464	0.00509212
Tb1125.8.4720:mRNA	amino acid transporter, putative	-1.74555	4.69254	-5.13661	0.00017641	0.00519198
Tb1125.11.16450:mRNA	hypothetical protein, conserved	1.58557	5.10027	5.12672	0.000179097	0.00525426
Tb1125.4.5120:mRNA	hypothetical protein, conserved	2.16413	6.29062	5.12037	0.000180864	0.00528928
Tb1125.4.2530:mRNA	hypothetical protein, conserved	2.03715	8.60886	5.10537	0.000185061	0.00538386
Tb1125.10.3330:mRNA	DDRGK domain containing protein, putative	1.71433	5.74127	5.10462	0.000185268	0.00538386
Tb1125.3.3424:rRNA	M1 ribosomal RNA	-3.11455	8.96141	-5.0955	0.000188373	0.0054569
Tb1125.10.7860:mRNA	hypothetical protein, conserved	2.12249	8.01132	5.09093	0.000189213	0.00546403
Tb1125.11.16950:mRNA	hypothetical protein, conserved	-2.13969	2.48871	-5.06978	0.000195468	0.00562703
Tb1125.8.730:mRNA	nucleolar RNA-binding protein, putative	2.12858	7.74773	5.06618	0.000196552	0.00564062
Tb1125.11.4750:mRNA	hypothetical protein	2.26218	4.95781	5.06048	0.000198301	0.00567314
Tb1125.11.12770:mRNA	ubiquitin ligase, putative	-1.63889	6.77729	-5.04541	0.000202928	0.00577632
Tb1125.Tb11.v5.0469.1	beta tubulin, putative	-1.6932	7.25649	-5.04467	0.000203162	0.00577632
Tb1125.1.2330:mRNA	beta tubulin	-1.69978	7.24878	-5.03592	0.000205923	0.0058368
Tb1125.2.2440:mRNA	proteasome regulatory non-ATPase subunit 6	1.77506	6.91667	5.02851	0.000208293	0.00588587
Tb1125.Tb08.27P2.90:mRNA	hypothetical protein	2.09657	3.12365	5.02626	0.000209029	0.00588862
Tb1125.3.2060:mRNA	STE20-like serine/threonine-protein kinase, putative	-1.54155	5.16481	-4.99482	0.000219436	0.00616293
Tb1125.10.840:mRNA	Flagellum attachment zone protein 6	2.03169	8.68321	4.9923	0.000220303	0.00616805
Tb1125.1.2390:mRNA	beta tubulin	-1.69187	7.25064	-4.99036	0.000220957	0.00616805
Tb1125.10.14600:mRNA	40S ribosomal protein S2, putative	-1.8866	7.27439	-4.97994	0.000224558	0.00622734
Tb1125.11.12710:mRNA	variant surface glycoprotein (VSG)-related, putative	2.00028	7.25931	4.9796	0.000224683	0.00622734
Tb1125.11.7020:mRNA	proteasome alpha 7 subunit, putative	1.59528	6.05862	4.97835	0.000225109	0.00622734
Tb1125.9.7590:mRNA	60S ribosomal protein L11, putative	-1.99073	6.59474	-4.97167	0.000227464	0.00627366
Tb1125.9.7620:mRNA	60S ribosomal protein L11, putative	-1.99111	6.59667	-4.96967	0.000228172	0.00627439
Tb1125.11.17870:mRNA	variant surface glycoprotein (VSG), interrupted	2.05998	3.29565	4.94458	0.000237252	0.00649076
Tb1125.8.6590:mRNA	Outer mitochondrial membrane transport complex protein/Glutathione S-transferase, C-terminal domain containing protein, putative	-1.72944	3.18911	-4.94243	0.000238036	0.00649076
Tb1125.9.15820:mRNA	hypothetical protein, conserved	1.71524	4.1124	4.94211	0.000238154	0.00649076
Tb1125.1.2370:mRNA	beta tubulin	-1.68461	7.25392	-4.93136	0.000242177	0.00658092
Tb1125.2.1425:rRNA	M1 ribosomal RNA	-3.14707	9.94251	-4.91893	0.000247666	0.0067103
Tb1125.1.2350:mRNA	beta tubulin	-1.67488	7.25669	-4.91043	0.000250212	0.00675939
Tb1125.9.15700:mRNA	variant surface glycoprotein (VSG)-related, putative	1.99113	6.55646	4.89667	0.000255659	0.00686688
Tb1125.11.8200:mRNA	ribosomal protein S26, putative	-1.89058	7.2354	-4.89568	0.000256049	0.00686688
Tb1125.7.1460:mRNA	hypothetical protein, conserved	-1.55007	5.82437	-4.89473	0.000256427	0.00686688
Tb1125.8.6440:mRNA	RNA-binding protein, putative	1.78504	4.84563	4.87875	0.00026292	0.00702036
Tb1125.7.3680:mRNA	ubiquitin/ribosomal protein S27a, putative	-1.98838	6.96706	-4.8768	0.000263731	0.00702163
Tb1125.11.1100:mRNA	cysteine peptidase, Clan CA, family C2, putative	1.76239	7.86598	4.87358	0.000265057	0.00703662
Tb1125.11.18700.1	hypothetical protein, conserved	-2.40944	6.43354	-4.86628	0.000268197	0.00709428
Tb1125.3.1900:mRNA	conserved protein, unknown function	1.94055	7.46449	4.86472	0.000268769	0.00709428
Tb1125.11.13270:mRNA	hypothetical protein, conserved	1.81603	7.90319	4.84599	0.000276779	0.00728483
Tb1125.11.16960:mRNA	SUMO-interacting motif-containing protein	-1.68932	5.05972	-4.81383	0.000291139	0.00764095
Tb1125.8.4990:mRNA	Paraflagellar rod protein 2-3	2.15597	6.81307	4.8106	0.000292653	0.00765886
Tb1125.9.14170:mRNA	hypothetical protein, conserved	-1.75081	4.28764	-4.79019	0.000302194	0.00788614
Tb1125.11.10620:mRNA	hypothetical protein, conserved	1.57796	5.56896	4.78379	0.000305263	0.00794373
Tb1125.8.5400:mRNA	hypothetical protein, conserved	2.07102	6.51955	4.78064	0.000306802	0.0079613
Tb1125.10.7380:mRNA	LSU ribosomal protein, mitochondrial, putative	-1.58868	4.82668	-4.76509	0.000314421	0.00813608
Tb1125.8.4870:mRNA	Component of motile flagella 6	1.80087	8.32707	4.76206	0.000315934	0.00814681
Tb1125.8.4730:mRNA	amino acid transporter, putative	-1.72519	4.72482	-4.76072	0.000316604	0.00814681
Tb1125.11.7220:mRNA	neurobeachin/beige protein, putative	-2.11142	6.82487	-4.73903	0.000327692	0.00840864
Tb1125.9.5100:mRNA	cAMP-specific phosphodiesterase	-1.7792	6.22982	-4.72916	0.000332839	0.00851697
Tb1125.10.7810:mRNA	Pre-rRNA-processing protein ESF1, putative	1.67245	7.26216	4.72557	0.000334741	0.00854192
Tb1125.5.4270:mRNA	ATP-dependent DEAD/H RNA helicase, putative	1.57796	6.88161	4.71992	0.000337754	0.008595
Tb1125.8.6400:mRNA	hypothetical protein, conserved	1.58769	5.42227	4.71775	0.000338924	0.00860101
Tb1125.11.2610:mRNA	hypothetical protein, conserved	1.85994	9.77533	4.71366	0.000341136	0.00863338
Tb1125.5.620:mRNA	invariant surface glycoprotein, putative	1.79896	5.05825	4.71162	0.000342239	0.00863756
Tb1125.Tb11.v5.0538.1	69 kDa paraflagellar rod protein, putative	2.17266	6.91018	4.69768	0.00034995	0.00880804
Tb1125.11.3610:mRNA	nucleobase/nucleoside transporter 8.1	-1.59848	4.41153	-4.69431	0.00035179	0.00883022
Tb1125.10.10680:mRNA	hypothetical protein, conserved	-1.89062	4.23707	-4.67773	0.000361214	0.00904212
Tb1125.8.5000:mRNA	Paraflagellar rod protein 2-4	2.15679	7.07741	4.66792	0.000366943	0.0091566
Tb1125.8.8220:mRNA	amino acid transporter, putative	-1.70479	4.52258	-4.66643	0.000367775	0.0091566
Tb1125_09_v4.snoRNA.0072:snoRNA	C/D snoRNA	-2.07765	-0.119844	-4.66341	0.000369579	0.00917672
Tb1125.2.4470:mRNA	hypothetical protein, conserved	-1.87491	4.58507	-4.65815	0.000372674	0.00922868
Tb1125.3.740:mRNA	ZFP family member, putative	1.89466	7.07124	4.64501	0.000380581	0.00939923
Tb1125.3.720:mRNA	zinc finger protein 3	1.98414	8.67783	4.60914	0.000403088	0.00992846
Tb1125.4.2870:mRNA	hypothetical protein, conserved	1.6962	6.04399	4.60082	0.00040849	0.0100097
Tb1125.8.4980:mRNA	Paraflagellar rod protein 2-2	2.14982	7.08837	4.60078	0.000408559	0.0100097
Tb1125.6.3710:mRNA	hypothetical protein, conserved	-1.53628	5.77774	-4.59059	0.000415252	0.0101217
Tb1125.4.5410:mRNA	variant surface glycoprotein (VSG, atypical), putative	2.74345	0.30236	4.59127	0.000415327	0.0101217
Tb1125.3.1920:mRNA	General negative regulator of transcription subunit 5	1.79266	7.61393	4.58384	0.000419788	0.0102034
Tb1125.10.2250:mRNA	ubiquitin-conjugating enzyme variant Kua homologue, putative	1.82585	7.14671	4.56617	0.00043189	0.0104699
Tb1125.9.4750:mRNA	hypothetical protein	2.21632	8.2585	4.54962	0.000443621	0.0107261
Tb1125.Tb1.NT.24:ncRNA	Noncoding RNA, putative	1.76375	4.48135	4.53426	0.000454676	0.010951
Tb1125.1.4680:mRNA	Kinetochore interacting protein 6	1.53325	5.8398	4.53341	0.0004553	0.010951
Tb1125.8.4970:mRNA	Paraflagellar rod protein 2-1	2.14649	7.07704	4.52677	0.00046026	0.0110273
Tb1125.4.3140:mRNA	Ribosome maturation protein SDO1	1.70325	6.05771	4.52588	0.000460868	0.0110273
Tb1125.10.3300:mRNA	Domain of unknown function (DUF4206), putative	-1.65238	4.30528	-4.51195	0.000471365	0.0112256
Tb1125.4.5010:mRNA	calreticulin, putative	1.67381	7.92458	4.51165	0.000471592	0.0112256
Tb1125.8.3350:mRNA	DNA polymerase theta (helicase domain only), putative	-1.48912	6.06663	-4.5093	0.000473382	0.0112392
Tb1125.8.4710:mRNA	amino acid transporter, putative	-1.82151	2.69214	-4.49931	0.000481102	0.0113783
Tb1125.11.2950:mRNA	Nucleoporin NUP89	-1.58768	5.53431	-4.49852	0.000481714	0.0113783
Tb1125.6.5110:mRNA	damage-specific DNA binding protein, putative	-1.5851	5.3273	-4.48796	0.000490024	0.0115389
Tb1125.Tb11.v5.0639.1	hypothetical protein, conserved	1.95068	8.3605	4.48673	0.000491019	0.0115389
Tb1125.11.16280:mRNA	60S ribosomal protein L8, putative	-1.96458	7.13767	-4.47691	0.000498898	0.011688
Tb1125.10.5330:mRNA	40S ribosomal protein S18, putative	-1.90936	5.35292	-4.47567	0.000499899	0.011688
Tb1125.9.1510:mRNA	D-ala D-ala ligase C-terminus/SET domain containing protein, putative	1.59146	6.59791	4.47354	0.000501614	0.0116984
Tb1125.11.16240:mRNA	RING-variant domain containing protein, putative	-1.51227	5.77777	-4.4671	0.000506883	0.0117719
Tb1125.4.4130.1:mRNA	Flagellar-associated protein 59, putative	2.18597	4.01424	4.46666	0.000507322	0.0117719
Tb1125.8.2430:mRNA	hypothetical protein, conserved	1.60263	6.65721	4.46412	0.000509344	0.0117828
Tb1125.11.3460:mRNA	hypothetical protein, conserved	-1.76414	4.97535	-4.46225	0.00051089	0.0117828
Tb1125.9.10770:mRNA	polyadenylate-binding protein 2	2.23989	11.7788	4.46148	0.000511626	0.0117828
Tb1125.8.7410:mRNA	calreticulin, putative	1.68605	8.38659	4.45569	0.000516367	0.0118623
Tb1125.4.5070:mRNA	CRAL/TRIO domain containing protein, putative	1.63548	5.65798	4.45036	0.000520857	0.0119357
Tb1125.11.5860:mRNA	AGC/RSK family serine/threonine kinase, putative	-1.71508	4.8328	-4.44661	0.000524041	0.0119788
Tb1125.11.1580:mRNA	hypothetical protein, conserved	-1.5413	4.08257	-4.43449	0.000534472	0.012187
Tb1125.10.8050:mRNA	TFIIF-stimulated CTD phosphatase, putative	-1.8432	5.82741	-4.4313	0.000537268	0.0122205
Tb1125.11.4430:mRNA	ferric reductase transmembrane protein, putative	-1.75373	6.45178	-4.42481	0.000542965	0.0123197
Tb1125.8.5010:mRNA	Paraflagellar rod protein 2-5	2.09164	6.9121	4.42203	0.000545474	0.0123462
Tb1125.9.13620:mRNA	hypothetical protein, conserved	-1.59063	6.70806	-4.4122	0.000554239	0.0125139
Tb1125.Tb11.v5.0439.1	hypothetical protein, conserved	-1.60778	3.88766	-4.40919	0.000556968	0.0125447
Tb1125.11.5020:mRNA	hypothetical protein, conserved	-1.79651	7.03903	-4.40753	0.000558482	0.0125481
Tb1125.9.15720:mRNA	hypothetical protein, conserved	2.57335	3.85636	4.40546	0.000560821	0.0125689
Tb1125.2.2160:mRNA	paraflagellar rod component, putative	1.79599	7.5879	4.40353	0.000562136	0.0125689
Tb1125.8.6390:mRNA	lysophospholipase, putative	1.46622	6.89594	4.39862	0.000566656	0.0126393
Tb1125.11.14030:mRNA	cyclin 9	-1.73256	3.40351	-4.38832	0.000576268	0.0128227
Tb1125.7.1720:mRNA	NFU1 iron-sulfur cluster scaffold homolog, mitochondrial	-2.03638	1.66494	-4.38622	0.00057828	0.0128364
Tb1125.2.3320:mRNA	65 kDa invariant surface glycoprotein	2.24469	4.0142	4.38324	0.000581192	0.01287
Tb1125.Tb11.v5.1049.1	nucleobase/nucleoside transporter 8.1, putative	-1.56335	4.36308	-4.37139	0.000592439	0.0130877
Tb1125.Tb8.NT.11:ncRNA	Noncoding RNA, putative	1.95961	9.3642	4.36922	0.000594572	0.0131033
Tb1125.11.14070:mRNA	Repressor of differentiation kinase 1	-1.87413	6.21148	-4.36083	0.000602778	0.0132525
Tb1125.11.14590:mRNA	G5-interacting protein	1.66503	7.33886	4.3586	0.000604974	0.0132691
Tb1125.Tb09_snoRNA_0005:snoRNA	C/D snoRNA, TB9C1C1	-1.79923	1.15341	-4.35452	0.000609033	0.0133125
Tb1125.11.15270:mRNA	phosphopantetheine adenylyltransferase, putative	-1.63672	3.23156	-4.3537	0.000609844	0.0133125
Tb1125.7.530:mRNA	FYVE zinc finger, putative	-1.75465	5.40434	-4.34981	0.000613752	0.0133662
Tb1125.4.410:mRNA	CAF 40	1.69667	3.9034	4.3434	0.00062023	0.0134754
Tb1125.7.1300:mRNA	protein disulfide isomerase, putative	1.84806	7.68528	4.33963	0.000624087	0.0135273
Tb1125.10.8960:mRNA	hypothetical protein, conserved	1.85202	4.77896	4.33334	0.000630563	0.0136308
Tb1125.8.4580:mRNA	Basal body protein	1.73535	7.5884	4.33141	0.000632551	0.0136308
Tb1125.7.2560:mRNA	hypothetical protein, conserved	-1.56584	5.46426	-4.33069	0.000633301	0.0136308
Tb1125.10.13140:mRNA	hypothetical protein, conserved	1.87475	4.75188	4.32842	0.000635676	0.01365
Tb1125.4.2400:mRNA	hypothetical protein, conserved	1.58992	7.61961	4.32617	0.000638014	0.0136683
Tb1125.1.600:mRNA	phosphate-repressible phosphate permease, putative	-1.55466	6.26141	-4.31512	0.000649703	0.0138865
Tb1125.8.8240:mRNA	amino acid transporter, putative	-1.74694	3.23676	-4.31216	0.000652878	0.013922
Tb1125.8.4760.2:mRNA	kinetoplastid kinetochore protein 20	-2.21445	2.70259	-4.30105	0.000665031	0.0141484
Tb1125.9.2520:mRNA	microtubule-associated protein	1.78892	8.95423	4.27948	0.000688951	0.0146072
Tb1125.4.3500:mRNA	Amastin surface glycoprotein, putative	-1.63687	6.11732	-4.27876	0.000689764	0.0146072
Tb1125.Tb11.v5.0243.1	40S ribosomal protein S18, putative	-1.86171	5.30317	-4.27543	0.000693576	0.0146431
Tb1125.2.4950:mRNA	hypothetical protein, conserved	-1.78649	5.52645	-4.27449	0.00069464	0.0146431
Tb1125.8.8130:mRNA	hypothetical protein, conserved	-1.64784	5.35051	-4.26108	0.000710177	0.0149364
Tb1125.10.8200:mRNA	Ribosomal protein L1p/L10e family, putative	1.52934	6.46589	4.25125	0.000721797	0.0151462
Tb1125.6.5010:mRNA	hypothetical protein, conserved	1.69016	7.49405	4.2497	0.000723651	0.0151464
Tb1125.3.4290:mRNA	Paraflagellar rod protein 1-1	1.88402	7.46103	4.24851	0.000725093	0.0151464
Tb1125.6.3900:mRNA	hypothetical protein, conserved	-1.59604	4.1735	-4.23244	0.000744587	0.0155058
Tb1125.Tb11.v5.0452.1	GTPase activating protein, putative	-1.68811	3.21543	-4.23104	0.000746316	0.0155058
Tb1125.10.14710:mRNA	40S ribosomal protein S2, putative	-1.73881	7.32071	-4.23021	0.00074735	0.0155058
Tb1125.10.10990:mRNA	predicted WD40 repeat protein	1.61516	7.31162	4.20999	0.000772795	0.0159926
Tb1125.10.6350:mRNA	trypanin	1.46722	6.11257	4.20882	0.000774285	0.0159926
Tb1125.5.2660:mRNA	NUC130/3NT domain/SDA1, putative	1.5835	7.12511	4.2037	0.000780895	0.0160931
Tb1125.9.9450:mRNA	zinc finger protein family member, putative	1.67604	9.33949	4.19817	0.000788087	0.016205
Tb1125.3.4190:mRNA	endosomal integral membrane protein, putative	-1.67043	5.12055	-4.18827	0.000801134	0.0164366
Tb1125.10.6880:mRNA	glyceraldehyde 3-phosphate dehydrogenase, cytosolic	1.61171	5.68126	4.17922	0.000813269	0.0166485
Tb1125.Tb11.01.1680.v5.1	polyubiquitin, putative	-1.89846	3.23467	-4.17701	0.000816273	0.016673
Tb1125.5.660.2:mRNA	Trypanosomal VSG domain containing protein, putative	2.97035	3.47152	4.17639	0.000819487	0.0167016
Tb1125.10.15770:mRNA	hypothetical protein, conserved	1.61558	5.16786	4.17267	0.000822169	0.0167193
Tb1125.4.3950:mRNA	cytoskeleton-associated protein CAP5.5, putative	1.69984	9.17617	4.16506	0.000832626	0.0168946
Tb1125.10.10670:mRNA	kinetoplastid-specific dual specificity phosphatase, putative	-1.52654	6.08441	-4.16011	0.00083951	0.0169968
Tb1125.6.2360:mRNA	adenosine kinase, putative	-1.74749	3.50266	-4.14856	0.000855816	0.017289
Tb1125.10.5340:mRNA	40S ribosomal protein S18, putative	-1.85637	5.68297	-4.14584	0.000859712	0.0173196
Tb1125.8.3840:mRNA	hypothetical protein, conserved	1.81051	8.11933	4.14487	0.000861092	0.0173196
Tb1125.2.980:mRNA	retrotransposon hot spot protein 5 (RHS5), degenerate	1.53297	4.50232	4.14185	0.00086542	0.0173687
Tb1125.9.10950:mRNA	chaperone protein DnaJ, putative	-1.72717	5.89123	-4.13586	0.000874112	0.0174865
Tb1125.5.1470:mRNA	NADH-cytochrome b5 reductase, putative	1.54622	7.75019	4.13518	0.000875087	0.0174865
Tb1125.3.3900:mRNA	carnitine O-palmitoyltransferase II, putative	-1.62385	5.64203	-4.13246	0.000879078	0.0175256
Tb1125.Tb11.v5.0669.1	zinc carboxypeptidase, putative	2.92501	6.17444	4.13252	0.00088135	0.0175256
Tb1125.6.4590.1:mRNA	glutamyl-tRNA synthetase, putative	1.76684	8.0073	4.12934	0.000883656	0.0175256
Tb1125.6.1470:mRNA	hypothetical protein, conserved	1.91721	7.6127	4.1278	0.000885952	0.0175256
Tb1125.11.7218:mRNA	mitochondrial edited mRNA stability factor 1 subunit	1.52736	7.729	4.12738	0.000886551	0.0175256
Tb1125.6.5020:mRNA	cyclin 7, putative	1.81225	6.33611	4.12082	0.000896316	0.0176807
Tb1125.11.10780:mRNA	Voltage-dependent anion channel, putative	1.49036	4.68313	4.11849	0.000899794	0.0177113
Tb1125.3.5780:mRNA	hypothetical protein	1.57297	6.74216	4.11628	0.000903115	0.0177388
Tb1125.Tb11.v5.1051.1	nucleobase/nucleoside transporter 8.1, putative	-1.52929	5.91778	-4.10653	0.000917941	0.0179916
Tb1125.10.9250:mRNA	adenylyl cyclase-associated protein, putative	1.60347	7.22333	4.09792	0.000931236	0.0182135
Tb1125.11.15450:mRNA	Basal body protein	1.69005	7.32686	4.09482	0.000936082	0.018246
Tb1125.6.650:mRNA	hypothetical protein, conserved	-1.4785	7.34351	-4.09432	0.000936858	0.018246
Tb1125.11.8300:mRNA	hypothetical protein, conserved	-1.53848	5.32863	-4.09163	0.000941086	0.0182522
Tb1125.7.5340:mRNA	cAMP response protein 3	3.55454	6.09964	4.09724	0.000941142	0.0182522
Tb1125.4.2040:mRNA	DNA/RNA-binding protein Alba 3	1.86382	6.82341	4.08388	0.000953377	0.0184506
Tb1125.11.4480:mRNA	Flagellar radial spoke protein 4/6	1.52784	7.66647	4.07148	0.000973357	0.0187978
Tb1125.5.1650:mRNA	CMGC/DYRK protein kinase, putative	1.6446	7.5681	4.0645	0.000984795	0.0189789
Tb1125.1.5160:mRNA	hypothetical protein	2.44602	1.496	4.06128	0.000990752	0.0190301
Tb1125.11.2480:mRNA	hypothetical protein	-2.08059	4.67739	-4.06047	0.000991579	0.0190301
Tb1125.Tb09.v4.0170:mRNA	variant surface glycoprotein (VSG, pseudogene), putative	2.6837	-0.737292	4.05139	0.00100815	0.0193078
Tb1125.3.4220:mRNA	Zn-finger domain protein, putative	-1.44446	5.90818	-4.02747	0.00104792	0.0200279
Tb1125.11.15830:mRNA	RNA methyltransferase, putative	-1.62168	6.69069	-4.01402	0.00107187	0.0204034
Tb1125.10.4870:mRNA	tRNA-dihydrouridine synthase 2, putative	-1.44534	4.98898	-4.01395	0.001072	0.0204034
Tb1125.10.7410:mRNA	succinyl-CoA ligase [GDP-forming] beta-chain, putative	1.71948	9.02454	4.01133	0.00107675	0.0204515
Tb1125.Tb11.v5.0207.1	neurobeachin/beige protein, putative	-1.91846	6.96067	-4.00585	0.00108676	0.0205992
Tb1125.1.4310:mRNA	Flagellum attachment zone protein 2	1.84892	10.5496	4.00083	0.00109596	0.0207309
Tb1125_09_v4.snoRNA.0071:snoRNA	C/D snoRNA	-2.00787	-0.336915	-3.99306	0.00111044	0.0209357
Tb1125.11.3190.1:mRNA	hypothetical protein, conserved	8.39397	4.19944	4.08606	0.00111218	0.0209357
Tb1125.7.2220:mRNA	hypothetical protein, conserved	-1.47185	5.02457	-3.99133	0.0011136	0.0209357
Tb1125.3.990:mRNA	hypothetical protein, conserved	1.59112	6.86304	3.98078	0.00113358	0.0212678
Tb1125.2.3370:mRNA	UDP-Gal or UDP-GlcNAc-dependent glycosyltransferase, putative	-1.7218	5.3252	-3.97947	0.00113609	0.0212716
Tb1125.10.11080:mRNA	paraflagellar rod protein	1.60342	6.84123	3.96922	0.00115588	0.0215983
Tb1125.10.4200:mRNA	Kinetoplastid kinetochore protein 24	1.67628	6.93574	3.96272	0.00116863	0.0217923
Tb1125.9.10570:mRNA	predicted zinc finger protein	1.55702	7.41048	3.96102	0.00117199	0.0218109
Tb1125.3.3050:mRNA	kinetoplast ribosomal PPR-repeat containing protein 20	-1.48276	5.36519	-3.95277	0.00118842	0.022072
Tb1125.10.6960:mRNA	hypothetical protein, conserved	-1.49842	4.24671	-3.94288	0.00120845	0.0223989
Tb1125.11.15490:mRNA	Tb-291 membrane associated protein, putative	1.58776	6.41294	3.93852	0.0012174	0.0225088
Tb1125.11.19470:mRNA	expression site-associated gene 3 (ESAG3), frameshifted and degenerate	1.99237	0.910445	3.93743	0.00121972	0.0225088
Tb1125.9.8740:mRNA	Double RNA binding domain protein 3	1.93341	9.75218	3.93645	0.00122171	0.0225088
Tb1125.2.1120:mRNA	retrotransposon hot spot protein 4 (RHS4), point mutation	1.65206	5.68549	3.91858	0.00125915	0.0231523
Tb1125.Tb11.v5.0585.1	separase, putative	4.51684	-1.1724	3.93362	0.00126664	0.0232436
Tb1125.5.4535:mRNA	hypothetical protein	-2.58057	0.814826	-3.90858	0.00128214	0.0234812
Tb1125.3.5690:mRNA	hypothetical protein, conserved	2.01985	5.67824	3.90489	0.00128879	0.0235563
Tb1125.3.2130:mRNA	RNA pseudouridylate synthase, putative	-1.50964	4.93964	-3.90071	0.00129784	0.0236746
Tb1125.6.2450:mRNA	Protein kinase B, putative	-1.4911	6.16251	-3.89756	0.00130479	0.0237112
Tb1125.9.13070:mRNA	Heat shock factor binding 1 domain-containing protein	1.51388	7.44103	3.89747	0.00130499	0.0237112
Tb1125.7.6240:mRNA	hypothetical protein, conserved	-1.62569	4.38951	-3.89372	0.00131332	0.0238156
Tb1125.7.6170:mRNA	Protein of unknown function (DUF3522), putative	-1.67855	2.56601	-3.89073	0.00132	0.0238897
Tb1125.3.3690:mRNA	flagellar radial spoke protein-like, putative	1.56092	8.23056	3.88643	0.00132967	0.0239818
Tb1125.Tb09.v4.0044:mRNA	variant surface glycoprotein (VSG, pseudogene), putative	3.49199	0.10762	3.89182	0.0013303	0.0239818
Tb1125.10.10880:mRNA	ATP-binding cassette sub-family F member 1, putative	1.597	7.38803	3.88344	0.00133641	0.024045
Tb1125.4.190:mRNA	retrotransposon hot spot protein (RHS, pseudogene), putative	1.54974	4.4195	3.8791	0.00134629	0.0241755
Tb1125.3.3920:mRNA	Aurora kinase 2, putative	-1.64393	4.99247	-3.87685	0.00135146	0.0241979
Tb1125.10.1060:mRNA	T-complex protein 1, delta subunit, putative	1.54508	7.48249	3.87627	0.00135279	0.0241979
Tb1125.8.6070:mRNA	Trypanosome basal body component protein	1.66768	8.04537	3.86699	0.00137426	0.024475
Tb1125.8.5260:mRNA	60S ribosomal protein L39, putative	-1.67466	6.85639	-3.86698	0.00137429	0.024475
Tb1125.Tb09.v4.0013:mRNA	retrotransposon hot spot (RHS) protein, putative	1.57205	4.97469	3.86614	0.00137626	0.024475
Tb1125.Tb11.v5.1052.1	nucleobase/nucleoside transporter 8.1, putative	-1.53115	3.40799	-3.86357	0.00138228	0.0245349
Tb1125.10.5780:mRNA	amino acid tansporter, putative	-1.48511	4.72503	-3.86142	0.00138733	0.0245771
Tb1125.9.7880:mRNA	hypothetical protein, conserved	2.00176	2.77043	3.8571	0.00139768	0.0246908
Tb1125.11.16400:mRNA	kinetoplast-associated protein 3, putative	1.78939	6.06224	3.85646	0.00139911	0.0246908
Tb1125.3.4310:mRNA	Paraflagellar rod protein 1-3	1.87428	7.60273	3.85491	0.00140281	0.0247087
Tb1125.11.6220:mRNA	Palmitoyl acyltransferase 7	-1.5773	4.65459	-3.85119	0.00141167	0.0247955
Tb1125.9.14300:mRNA	5-azacytidine-induced protein 1, putative	1.81851	5.28299	3.84951	0.00141575	0.0247955
Tb1125.10.8240:mRNA	Cytokinesis initiation factor 4	1.73428	5.74712	3.84948	0.00141581	0.0247955
Tb1125.Tb3.NT.36:ncRNA	Noncoding RNA, putative	1.88267	6.46191	3.84055	0.00143751	0.0251278
Tb1125.7.3830:mRNA	kinesin K39, putative	1.65259	6.49038	3.83621	0.00144812	0.0252654
Tb1125.9.5730:mRNA	nucleosome assembly protein-like protein	1.78213	7.80878	3.82979	0.00146406	0.0254566
Tb1125.Tb09.v4.0150:mRNA	variant surface glycoprotein (VSG, pseudogene), putative	1.87849	3.36146	3.82958	0.00146461	0.0254566
Tb1125.7.3550:mRNA	cytoskeleton associated protein, putative	1.84374	10.8965	3.82462	0.00147702	0.0256239
Tb1125.Tb11.v5.0731.1	65 kDa invariant surface glycoprotein, putative	1.95519	-0.160345	3.82331	0.00148036	0.0256336
Tb1125.9.6150:mRNA	protein phosphatase 2A regulatory subunit, putative	-1.44346	5.9685	-3.81666	0.00149715	0.0258757
Tb1125.11.1070:mRNA	glycosomal transporter (GAT3), putative	-1.57618	7.02433	-3.81336	0.00150559	0.0259729
Tb1125.4.570:mRNA	Replication factor-A C terminal domain containing protein, putative	-1.51898	3.34247	-3.81142	0.00151058	0.0260102
Tb1125.11.16620:mRNA	hypothetical protein, conserved	-1.59358	4.21016	-3.80798	0.00151947	0.0261145
Tb1125.10.12590:mRNA	hypothetical protein, conserved	1.52301	7.62216	3.80042	0.00153918	0.026404
Tb1125.4.5240:mRNA	UDP-Gal or UDP-GlcNAc-dependent glycosyltransferase, putative	-1.46275	5.10833	-3.79822	0.00154497	0.026454
Tb1125.7.520:mRNA	cytochrome b5-like Heme/Steroid binding domain containing protein, putative	-2.22021	1.87177	-3.79594	0.00155144	0.0264862
Tb1125.9.790:mRNA	hypothetical protein, conserved	2.10114	1.40354	3.79542	0.0015526	0.0264862
Tb1125.Tb11.v5.0685.1	hypothetical protein, conserved	1.53425	5.2053	3.79237	0.00156046	0.0265097
Tb1125.5.3370:mRNA	hypothetical protein	-2.42708	0.105115	-3.79175	0.00156325	0.0265097
Tb1125.11.16840.1	hypothetical protein, conserved	-1.49595	5.30008	-3.79128	0.00156337	0.0265097
Tb1125.1.1220:mRNA	RWD domain-containing protein	1.48461	5.12029	3.78972	0.00156754	0.0265097
Tb1125.10.1650:mRNA	hypothetical protein, conserved	-1.67043	1.54669	-3.78942	0.00156837	0.0265097
Tb1125.8.1870:mRNA	Golgi/lysosome glycoprotein 1	1.67424	8.45951	3.78688	0.00157519	0.0265763
Tb1125.11.7240:mRNA	nexin-dynein regulatory complex 2	1.58867	6.54507	3.78484	0.00158068	0.0266201
Tb1125.11.10330:mRNA	regulator of chromosome condensation 1-like protein	1.59794	7.57343	3.78086	0.00159146	0.0267528
Tb1125.10.13720:mRNA	RNA-binding protein 29, putative	1.53616	6.81491	3.77915	0.0015961	0.0267818
Tb1125.10.12340:mRNA	hypothetical protein, conserved	-1.60617	4.43502	-3.77568	0.0016056	0.0268924
Tb1125.3.2510.2	expression site-associated gene 2 (ESAG2) protein, putative	4.3935	-1.0099	3.78999	0.00161487	0.0269985
Tb1125.4.1930:mRNA	eukaryotic translation initiation factor 3 subunit g	1.76604	6.98363	3.76664	0.00163061	0.0271833
Tb1125.4.640:mRNA	GRIP domain containing protein, putative	1.4378	5.59587	3.7655	0.00163378	0.0271833
Tb1125.3.2290:mRNA	chaperone protein DnaJ, putative	1.61182	5.12736	3.76515	0.00163478	0.0271833
Tb1125.7.4690:mRNA	hypothetical protein	1.54949	7.61549	3.76226	0.00164285	0.0272298
Tb1125.10.12740:mRNA	Zinc finger CCCH domain-containing protein 35	1.68496	8.52173	3.76204	0.00164348	0.0272298
Tb1125.Tb05.5K5.250:mRNA	hypothetical protein	1.94589	2.10952	3.76062	0.00164755	0.0272454
Tb1125.10.11720:mRNA	CW-type Zinc Finger, putative	1.54293	6.68314	3.7596	0.00165034	0.0272454
Tb1125.6.540:mRNA	gene related to expression site-associated gene 2 (GRESAG2), putative	1.89266	4.03083	3.75855	0.00165338	0.0272468
Tb1125.7.7450:mRNA	GTP-binding protein, putative	1.59119	6.97774	3.75536	0.00166235	0.0273362
Tb1125.3.4300:mRNA	Paraflagellar rod protein 1-2	1.85782	7.76806	3.7536	0.00166742	0.0273362
Tb1125.1.5000:mRNA	hypothetical protein, conserved	1.49701	4.69141	3.75348	0.00166771	0.0273362
Tb1125.Tb11.02.5430:mRNA	hypothetical protein, conserved	1.7012	4.34322	3.75244	0.0016707	0.0273366
Tb1125.11.3620:mRNA	nucleobase/nucleoside transporter 8.2	-1.48035	6.02619	-3.74958	0.0016789	0.027422
Tb1125.7.2330:mRNA	Protein of unknown function (DUF1663), putative	1.78323	6.96475	3.74758	0.00168468	0.0274527
Tb1125.7.3930:mRNA	hypothetical protein, conserved	-1.5417	5.99045	-3.74685	0.00168674	0.0274527
Tb1125.10.7590:mRNA	hypothetical protein, conserved	-2.06194	2.8834	-3.73504	0.00172144	0.0279681
Tb1125.1.4450:mRNA	calcium-activated potassium channel, putative	-1.467	4.58172	-3.73274	0.00172799	0.0280045
Tb1125.6.5070:mRNA	hypothetical protein, conserved	1.61829	8.52733	3.73215	0.00172976	0.0280045
Tb1125.3.4320:mRNA	Paraflagellar rod protein 1-4	1.85215	7.75886	3.73026	0.00173541	0.0280467
Tb1125.8.4760.1:mRNA	kinetoplastid kinetochore protein 20	2.51929	1.46821	3.72878	0.00174163	0.0280979
Tb1125.2.6130:mRNA	ABC transporter, putative	-1.4095	5.78498	-3.72398	0.00175414	0.0282502
Tb1125.9.14100:mRNA	hypothetical protein, conserved	-1.44215	4.32962	-3.72018	0.0017656	0.0283851
Tb1125.3.4330:mRNA	Paraflagellar rod protein 1-5	1.85157	7.73673	3.71775	0.00177303	0.0284354
Tb1125.2.4710:mRNA	RNA-binding protein, putative	1.93803	9.41641	3.71618	0.00177786	0.0284354
Tb1125.4.2830:mRNA	hypothetical protein, conserved	1.70827	3.68605	3.71598	0.00177839	0.0284354
Tb1125.Tb11.v5.0959.1	hypothetical protein, conserved	1.53158	6.38603	3.7151	0.00178107	0.0284354
Tb1125.10.780:mRNA	Ring finger domain containing protein, putative	-1.51437	4.88811	-3.71104	0.0017935	0.0285843
Tb1125.11.12460:mRNA	hypothetical protein, conserved	1.45603	6.43192	3.70531	0.00181123	0.0288169
Tb1125.10.8430:mRNA	40S ribosomal protein S12, putative	-1.64614	6.82651	-3.7031	0.0018181	0.0288611
Tb1125.10.6610:mRNA	chaperone protein DnaJ, putative	1.60364	5.93861	3.70241	0.00182026	0.0288611
Tb1125.11.14950:mRNA	zinc finger protein 2	1.91229	8.16489	3.69272	0.00185089	0.0292962
Tb1125.10.2640:mRNA	intraflagellar transport protein 81	1.63648	7.54811	3.68984	0.00185998	0.0293896
Tb1125.11.19960:mRNA	variant surface glycoprotein (VSG, pseudogene), putative	3.20158	-2.3449	3.69247	0.00186383	0.0293999
Tb1125.8.3920:mRNA	mms19 nucleotide excision repair protein homolog	-1.49196	5.10129	-3.68345	0.00188051	0.0296124
Tb1125.Tb11.v5.1043.1	nucleobase/nucleoside transporter 8.1, putative	-1.48242	6.06409	-3.66369	0.0019455	0.0305836
Tb1125.5.296b:mRNA	hypothetical protein	1.92989	3.222	3.66025	0.00195718	0.0307057
Tb1125.11.5680:mRNA	dynein light chain 1, axonemal	1.59153	5.20474	3.6589	0.00196161	0.0307057
Tb1125.2.560:mRNA	retrotransposon hot spot protein 4 (RHS4), putative	1.50876	7.05223	3.65839	0.00196332	0.0307057
Tb1125.Tb11.v5.0658.1	hypothetical protein, conserved	1.69833	7.58356	3.65696	0.00196816	0.0307057
Tb1125.7.3970:mRNA	hypothetical protein, conserved	1.80699	9.93863	3.65645	0.00196994	0.0307057
Tb1125.1.2730:mRNA	conserved protein, unknown function	1.47722	6.50072	3.65495	0.00197499	0.0307325
Tb1125.11.880:mRNA	cyclophilin a	1.82107	7.77353	3.64286	0.00201658	0.0313121
[truncated: 78 more rows]
